# Supplementary material for: Fever of unknown origin, blood and cerebrospinal fluid involvement: a leprosy case report
Source: Front Immunol. 2024 Aug 27;15:1450490. doi: 10.3389/fimmu.2024.1450490 (PMC11384573; doi:10.3389/fimmu.2024.1450490)
Supplement: Supplementary file 1 [file DataSheet1.xls]

Ñù±¾ÀàÐÍ	ÍâÖÜÑª	Ñù±¾ÑÕÉ«	µ­»ÆÉ«	Ñù±¾×´Ì¬	-	ÌáÈ¡Å¨¶È	0.362(Õý³£)	½¨¿âÆðÊ¼Á¿(ng)	18.1	³ö¿âÅ¨¶È(ng/ul)	-	ÎÄ¿âÏ´ÍÑÌå»ý(ul)	-	ÎÄ¿â×ª»¯ÂÊ(%)	-	PCRÐ§ÂÊ(%)	-	RawReads	32698496	Adapter_ratio(%)	7.23	DupRate(%)	4.88	CleanReads	31660668	ÄÚ²Î¼ì³öreadsÊý	2708	ÄÚ²Î¼ì³ö±ê×¼»¯readsÊý	86	HostReads	31076925	NoHostRate(%)	1.84	MicroReads	3239	MicroReads/NoHostReads(%)	0.555	MicroReadsRate(%)(MicroReads/CleanReads)	0.0102	»·¾³¾ú(ðî´¯±ûËá¸Ë¾ú)	165	ÊÔ¼Á¾ú(²®¿Ë»ô¶ûµÂÊô)	4	±íµ¥ÖÊ¿Ø	4-Õý³£	¼ì³öÊô¸öÊý	85	¼ì³öÊôreadsÊý	2354
#Sample	Kingdom	Gram+/-	Genus Latin Name	Genus Chinese name	Genus Original reads	Genus Standardized reads	Genus Relative abundance (%)	Genus ranking	Compound group name	Compound group Original reads	Compound group Standardized reads	CRR label	Species Latin Name	Species Chinese name	Species Original reads	Species Standardized reads	Species Relative abundance (%)	Same run detection (frequency - maximum detection (%)- ranking)	Subtype	Subtype Original reads	Subtype Standardized reads	Identity	S_bin_num	Coverage(ratio)	Depth	Q16sAbuandance	SD-level	BSD-conclusion	BSD-Freq-mean-max-min(ZZ20210801)	FoldChange(BSD)	NCEvenCount	FoldChange(NC)	HistroyBSD(Freq-mean-max-min)
MAX94515-1DL-U21	Bacteria	G-	Acinetobacter	²»¶¯¸Ë¾úÊô	610	386	27.003	1	-	0	0	Pathogen	Acinetobacter johnsonii	Ô¼ÊÏ²»¶¯¸Ë¾ú	248	157	23.081	8/11-276(56.9)-3	-	0	0	98	91	0.5471%(19370/3540498)	1.015	-	A	Y	97.778%|233.455|1263.000|6.000	0.671	109.3	1.433	90.230%|200.338|1681.000|2.000
MAX94515-1DL-U21	Bacteria	G-	Acinetobacter	²»¶¯¸Ë¾úÊô	610	386	27.003	1	-	0	0	Unidentified	Acinetobacter guillouiae	¹ðÁÖ²»¶¯¸Ë¾ú	53	34	3.757	5/11-86(39.5)-4	-	0	0	98.16	36	0.0897%(4171/4648418)	1.052	-	A	Y	66.667%|27.967|49.000|8.000	1.197	41.1	0.814	39.080%|30.382|211.000|2.000
MAX94515-1DL-U21	Bacteria	G-	Acinetobacter	²»¶¯¸Ë¾úÊô	610	386	27.003	1	Acinetobacter calcoaceticusbaumannii complex	49	31	Pathogen(CCRR)	Acinetobacter baumannii	±«Âü²»¶¯¸Ë¾ú	2	2	0.165	5/11-6(33.3)-3	-	0	0	98.17	2	0.0095%(380/3990425)	1	-	C	N	28.889%|2.923|12.000|1.000	0.432	0	-	45.977%|3980.238|317377.000|1.000
MAX94515-1DL-U21	Bacteria	G+	Cutibacterium	±ûËá¸Ë¾úÊô	204	129	9.031	2	-	0	0	Microbiome(Skin)	Cutibacterium acnes	ðî´¯±ûËá¸Ë¾ú	165	105	9.031	9/11-257(40.9)-3	-	0	0	99.13	79	0.4867%(12462/2560265)	1.046	-	A	Y	97.778%|190.023|569.000|52.000	0.549	77.9	1.337	94.253%|218.933|2956.000|2.000
MAX94515-1DL-U21	Bacteria	G+	Staphylococcus	ÆÏÌÑÇò¾úÊô	173	110	7.658	3	-	0	0	Microbiome(Airway/Skin)	Staphylococcus hominis	ÈËÆÏÌÑÇò¾ú	68	43	4.611	6/11-43(100)-1	-	0	0	98.38	54	0.2454%(5539/2257431)	1	-	A	Y	97.778%|104.000|550.000|6.000	0.413	13	3.307	85.632%|119.852|1386.000|2.000
MAX94515-1DL-U21	Bacteria	G+	Staphylococcus	ÆÏÌÑÇò¾úÊô	173	110	7.658	3	-	0	0	Pathogen(CCRR)	Staphylococcus epidermidis	±íÆ¤ÆÏÌÑÇò¾ú	35	23	2.151	9/11-61(37.7)-2	-	0	0	98.56	27	0.1097%(2732/2491058)	1.015	-	A	Y	97.778%|37.568|105.000|6.000	0.589	20.6	1.075	89.080%|53.277|368.000|1.000
MAX94515-1DL-U21	Bacteria	G+	Staphylococcus	ÆÏÌÑÇò¾úÊô	173	110	7.658	3	-	0	0	Microbiome(Airway/Skin)	Staphylococcus haemolyticus	ÈÜÑªÆÏÌÑÇò¾ú	15	10	0.897	4/11-27(37)-2	-	0	0	98.72	15	0.0528%(1353/2560146)	1	-	A	Y	66.667%|88.833|429.000|6.000	0.107	6.5	1.459	40.805%|53.324|376.000|2.000
MAX94515-1DL-U21	Bacteria	G-	Ralstonia	ÂÞ¶ûË¹Í¨ÊÏ¾úÊô	172	109	7.614	4	-	0	0	Pathogen	Ralstonia pickettii	Æ¤ÊÏÂÞ¶ûË¹¶Ù¾ú	143	91	7.614	6/11-214(42.5)-5	-	0	0	99.3	69	0.1725%(8221/4765599)	1.015	-	A	Y	88.889%|89835.225|972177.000|9.000	0.001	122.3	0.739	87.356%|449.750|7604.000|4.000
MAX94515-1DL-U21	Bacteria	G-	Moraxella	ÄªÀ­¾úÊô	135	86	5.976	5	-	0	0	Microbiome(Airway/Skin)	Moraxella osloensis	°ÂË¹Â½ÄªÀ­¾ú	133	85	5.976	6/11-144(59)-2	-	0	0	98.09	63	0.1641%(5304/3231476)	1.021	-	A	Y	95.556%|43.000|125.000|7.000	1.954	23.8	3.528	88.506%|115.948|1364.000|1.000
MAX94515-1DL-U21	Bacteria	G-	Pseudomonas	¼Ùµ¥°û¾úÊô	113	72	5.002	6	Pseudomonas stutzeri subgroup	23	15	Pathogen	Pseudomonas stutzeri	Ë¹ÊÏ¼Ùµ¥°û¾ú	23	15	2.78	3/11-27(55.6)-3	-	0	0	99.11	17	0.0268%(1218/4547930)	1.058	-	B	N	13.333%|14.500|45.000|4.000	1.002	0	-	25.287%|8.273|31.000|2.000
MAX94515-1DL-U21	Bacteria	G-	Pseudomonas	¼Ùµ¥°û¾úÊô	113	72	5.002	6	Pseudomonas aeruginosa group	23	15	Pathogen	Pseudomonas alcaligenes	²ú¼î¼Ùµ¥°û¾ú	15	10	1.871	2/11-10(100)-1	-	0	0	97.68	14	0.0247%(1090/4406305)	1	-	D	Y	2.222%|3.000|3.000|3.000	3.158	3.2	2.918	5.747%|5.600|11.000|3.000
MAX94515-1DL-U21	Bacteria	G-	Pseudomonas	¼Ùµ¥°û¾úÊô	113	72	5.002	6	Pseudomonas aeruginosa group	23	15	Pathogen(CCRR)	Pseudomonas aeruginosa	Í­ÂÌ¼Ùµ¥°û¾ú	4	3	0.351	7/11-17(17.6)-3	-	0	0	97.88	4	0.0035%(221/6264404)	1	-	C	Y	75.556%|4.588|17.000|1.000	0.551	4.3	0.584	64.943%|62.469|3461.000|1.000
MAX94515-1DL-U21	Bacteria	G-	Flavobacterium	»Æ¸Ë¾úÊô	87	55	3.851	7	-	0	0	Unidentified	Flavobacterium daejeonense	»Æ¸Ë¾ú*	32	21	2.213	5/11-35(60)-3	-	0	0	97.67	19	0.0368%(1562/4244138)	1	-	D	Y	8.889%|3.000|3.000|3.000	6.738	10.8	1.867	10.345%|4.222|9.000|2.000
MAX94515-1DL-U21	Bacteria	G-	Flavobacterium	»Æ¸Ë¾úÊô	87	55	3.851	7	-	0	0	Unidentified	Flavobacterium succinicans	»Æ¸Ë¾ú*	11	7	0.881	5/11-11(63.6)-4	-	0	0	97.37	9	0.0205%(751/3664904)	1.096	-	D	Y	22.222%|4.600|8.000|3.000	1.511	7.6	0.917	36.207%|12.937|129.000|2.000
MAX94515-1DL-U21	Bacteria	G-	Flavobacterium	»Æ¸Ë¾úÊô	87	55	3.851	7	-	0	0	Unidentified	Flavobacterium aquatile	Ë®Éú»Æ¸Ë¾ú	9	6	0.757	2/11-6(100)-1	-	0	0	97.19	8	0.0218%(761/3490856)	1	-	D	N	11.111%|6.400|8.000|4.000	0.888	0	-	13.218%|8.478|42.000|3.000
MAX94515-1DL-U21	Bacteria	G-	Sphingomonas	ÇÊ°±´¼µ¥°û¾úÊô	56	36	2.479	8	-	0	0	Pathogen	Sphingomonas echinoides	¶à´ÌÐÎÇÊ°±´¼µ¥°û¾ú	16	11	1.433	6/11-37(29.7)-4	-	0	0	97.94	16	0.0314%(1340/4264936)	1	-	C	Y	80.000%|9.944|19.000|4.000	1.016	6.5	1.556	72.414%|15.294|101.000|2.000
MAX94515-1DL-U21	Bacteria	G-	Sphingomonas	ÇÊ°±´¼µ¥°û¾úÊô	56	36	2.479	8	-	0	0	Pathogen	Sphingomonas melonis	Ìð¹ÏÇÊ°±´¼µ¥°û¾ú	10	7	1.046	3/11-8(87.5)-2	-	0	0	97.52	10	0.0189%(689/3653375)	1	-	A	Y	40.000%|15.778|41.000|7.000	0.4	7.6	0.834	41.379%|19.389|145.000|2.000
MAX94515-1DL-U21	Bacteria	G-	Brevundimonas	¶Ì²¨µ¥°û¾úÊô	48	31	2.125	9	-	0	0	Pathogen	Brevundimonas vesicularis	ÅÝÄÒ¶Ì²¨µ¥°û¾ú	20	13	1.228	5/11-13(100)-1	-	0	0	97.72	17	0.0481%(1610/3345527)	1	-	A	Y	57.778%|56.577|283.000|5.000	0.223	8.7	1.459	64.943%|29.929|200.000|2.000
MAX94515-1DL-U21	Bacteria	G-	Brevundimonas	¶Ì²¨µ¥°û¾úÊô	48	31	2.125	9	-	0	0	Pathogen	Brevundimonas diminuta	È±ÏÝ¶Ì²¨µ¥°û¾ú	15	10	0.896	1/11-10(100)-1	-	0	0	97.56	11	0.0255%(876/3438815)	1	-	D	N	2.222%|4.000|4.000|4.000	2.369	0	-	8.621%|11.267|73.000|1.000
MAX94515-1DL-U21	Bacteria	G+	Corynebacterium	°ô¸Ë¾úÊô	42	27	1.859	10	-	0	0	Microbiome(Airway)	Corynebacterium casei	ÈéÀÒ°ô×´¸Ë¾ú	6	4	1.183	2/11-4(100)-1	-	0	0	97.92	6	0.0146%(456/3132213)	1	-	D	N	4.444%|8.000|12.000|4.000	0.474	0	-	1.724%|7.333|11.000|3.000
MAX94515-1DL-U21	Bacteria	G+	Corynebacterium	°ô¸Ë¾úÊô	42	27	1.859	10	-	0	0	Microbiome(Airway/Skin)	Corynebacterium simulans	Ä£·Â°ô×´¸Ë¾ú	3	2	0.677	1/11-2(100)-1	-	0	0	96.01	3	0.0079%(215/2737971)	1	-	D	N	2.222%|5.000|5.000|5.000	0.379	0	-	0.575%|13.000|13.000|13.000
MAX94515-1DL-U21	Bacteria	G-	Sphingobium	-	41	26	1.815	11	-	0	0	Unidentified	Sphingobium yanoikuyae	Ê¸Ò°¿ÚÇÊÖ¬¾ú	13	9	0.702	5/11-45(20)-5	-	0	0	97.94	11	0.0231%(1276/5532633)	1	-	D	Y	2.222%|3.000|3.000|3.000	2.737	28.1	0.292	15.517%|3.556|6.000|2.000
MAX94515-1DL-U21	Bacteria	G-	Sphingobium	-	41	26	1.815	11	-	0	0	Pathogen	Sphingobium xenophagum	ÊÉÒìÎïÇÊÖ¬¾ú	13	9	0.92	4/11-13(69.2)-3	-	0	0	98.15	13	0.0301%(1270/4221110)	1	-	D	N	15.556%|5.286|9.000|4.000	1.554	0	-	36.782%|6.609|20.000|2.000
MAX94515-1DL-U21	Bacteria	G-	Sphingobium	-	41	26	1.815	11	-	0	0	Unidentified	Sphingobium cupriresistens	-	3	2	0.193	1/11-2(100)-1	-	0	0	98.75	3	0.0076%(354/4656115)	1	-	-	N	-	-	0	-	-
MAX94515-1DL-U21	Bacteria	G-	Agrobacterium	ÍÁÈÀ¸Ë¾úÊô	33	21	1.461	12	Agrobacterium tumefaciens complex	23	15	Unidentified	Agrobacterium fabrum	ÍÁÈÀ¸Ë¾ú*	15	10	0.919	5/11-19(52.6)-3	-	0	0	97.47	8	0.0176%(980/5582960)	1	-	D	Y	6.667%|8.000|10.000|4.000	1.184	8.7	1.094	13.793%|8.583|38.000|2.000
MAX94515-1DL-U21	Bacteria	G-	Agrobacterium	ÍÁÈÀ¸Ë¾úÊô	33	21	1.461	12	Agrobacterium tumefaciens complex	23	15	Pathogen	Agrobacterium tumefaciens	¸ù°©ÍÁÈÀ¸Ë¾ú	5	4	0.293	3/11-4(100)-1	-	0	0	97.19	5	0.0105%(614/5839776)	1.085	-	A	Y	62.222%|40.393|212.000|3.000	0.078	3.2	0.973	66.092%|21.426|182.000|2.000
MAX94515-1DL-U21	Bacteria	G-	Agrobacterium	ÍÁÈÀ¸Ë¾úÊô	33	21	1.461	12	-	0	0	Unidentified	Agrobacterium rhizogenes	·¢¸ùÅ©¸Ë¾ú	4	3	0.249	3/11-6(50)-3	-	0	0	96.99	4	0.0083%(453/5482241)	1.168	-	-	N	-	-	0	-	4.023%|9.714|15.000|2.000
MAX94515-1DL-U21	Bacteria	G+	Bifidobacterium	Ë«Æç¸Ë¾úÊô	31	20	1.372	13	-	0	0	Unidentified	Bifidobacterium thermophilum	Ë«Æç¸Ë¾ú*	26	17	1.372	1/11-17(100)-1	-	0	0	98.39	24	0.08%(1853/2316133)	1	-	D	N	2.222%|4.000|4.000|4.000	4.106	0	-	9.195%|8.125|61.000|2.000
MAX94515-1DL-U21	Bacteria	G-	Acidovorax	Ê³Ëá¾úÊô	28	18	1.239	14	-	0	0	Unidentified	Acidovorax wautersii	Ê³Ëá¾ú*	22	14	1.239	5/11-28(50)-4	-	0	0	97.1	21	0.0372%(1985/5335586)	1	-	A	Y	51.111%|26.826|104.000|4.000	0.518	16.2	0.856	56.322%|18.918|227.000|2.000
MAX94515-1DL-U21	Bacteria	G-	Methylotenera	¼×Ñõ°·¾úÊô	27	18	1.195	15	-	0	0	Unidentified	Methylotenera versatilis	-	22	14	1.195	5/11-46(30.4)-4	-	0	0	98.16	18	0.047%(1439/3059871)	1	-	D	Y	22.222%|6.600|16.000|4.000	2.106	21.6	0.642	41.379%|11.806|100.000|1.000
MAX94515-1DL-U21	Bacteria	G-	Cloacibacterium	-	26	17	1.151	16	-	0	0	Unidentified	Cloacibacterium normanense	Ëó¾ú*	26	17	1.151	6/11-17(100)-1	-	0	0	98.66	14	0.0433%(1194/2759562)	1.054	-	C	Y	42.222%|9.684|39.000|3.000	1.696	6.5	2.529	48.851%|18.576|266.000|3.000
MAX94515-1DL-U21	Bacteria	G+	Kocuria	¿¼¿ËÊÏ¾úÊô	25	16	1.107	17	-	0	0	Unidentified	Kocuria palustris	ÕÓÔó¿â¿Ë¾ú	17	11	1.107	5/11-31(35.5)-2	-	0	0	98.01	15	0.0361%(1030/2854447)	1.049	-	C	Y	64.444%|7.931|47.000|3.000	1.354	4.3	2.48	55.747%|15.866|215.000|2.000
MAX94515-1DL-U21	Bacteria	G+	Alicyclobacillus	Ö¬»·ËáÑ¿±§¸Ë¾úÊô	24	16	1.062	18	-	0	0	Pathogen	Alicyclobacillus acidocaldarius	ËáÈÈÖ¬»·Ëá¸Ë¾ú	24	16	1.062	5/11-46(34.8)-4	-	0	0	98.55	19	0.0326%(1045/3205686)	1.145	-	-	Y	-	-	9.7	1.556	-
MAX94515-1DL-U21	Bacteria	G+	Micrococcus	Î¢Çò¾úÊô	21	14	0.93	19	-	0	0	Microbiome(Skin)	Micrococcus luteus	ÌÙ»ÆÎ¢Çò¾ú	15	10	0.93	6/11-31(32.3)-3	-	0	0	97.42	11	0.029%(726/2501097)	1.067	-	A	Y	57.778%|10.077|21.000|4.000	0.94	16.2	0.584	64.943%|15.168|180.000|2.000
MAX94515-1DL-U21	Bacteria	G-	Afipia	°¢·Æ²¨¾úÊô	19	13	0.841	20	-	0	0	Unidentified	Afipia clevelandensis	¿ËÀû·òÀ¼°¢·Æ²¨¾ú	14	9	0.841	5/11-24(37.5)-3	-	0	0	96.92	11	0.0224%(985/4399548)	1.057	-	A	Y	48.889%|19.364|34.000|5.000	0.457	6.5	1.362	51.724%|20.578|108.000|2.000
MAX94515-1DL-U21	Bacteria	G-	Asticcacaulis	²»Õ³¸Ë¾úÊô	18	12	0.797	21	-	0	0	Unidentified	Asticcacaulis excentricus	ÀëÖÐ²»Õ³±ú¾ú	16	11	0.797	5/11-26(42.3)-3	-	0	0	96.98	11	0.017%(644/3793195)	1	-	D	Y	15.556%|4.857|7.000|4.000	2.081	8.7	1.167	31.609%|11.564|112.000|2.000
MAX94515-1DL-U21	Bacteria	G+	Brevibacterium	¶Ì¸Ë¾úÊô	16	11	0.708	22	-	0	0	Pathogen	Brevibacterium casei	ÈéÀÒ¶Ì¸Ë¾ú	13	9	0.708	5/11-24(37.5)-2	-	0	0	98.58	13	0.0239%(919/3840753)	1	-	C	Y	26.667%|4.750|7.000|3.000	1.729	4.3	1.897	25.862%|6.778|74.000|2.000
MAX94515-1DL-U21	Bacteria	G-	Prevotella	ÆÕÀ×ÎÖÊÏ¾úÊô	14	9	0.62	23	-	0	0	Microbiome(Airway)	Prevotella multisaccharivorax	¶àÊÈÌÇÆÕÊÏ¾ú	5	4	0.395	1/11-4(100)-1	-	0	0	98.12	3	0.0085%(287/3388644)	1.251	-	-	N	-	-	0	-	1.149%|7.500|13.000|2.000
MAX94515-1DL-U21	Bacteria	G-	Prevotella	ÆÕÀ×ÎÖÊÏ¾úÊô	14	9	0.62	23	-	0	0	Microbiome(Airway)	Prevotella copri	ÆÕÊÏ¾ú*	3	2	0.225	3/11-7(28.6)-3	-	0	0	99.78	3	0.0074%(263/3563953)	1	-	D	N	24.444%|5.000|9.000|4.000	0.379	0	-	19.540%|6.735|45.000|1.000
MAX94515-1DL-U21	Bacteria	G-	Massilia	ÂíÈü¾úÊô	14	9	0.62	24	-	0	0	Microbiome(Airway)	Massilia timonae	µÙÄªÄÚÂíÈü¾ú	5	4	0.391	2/11-4(100)-1	-	0	0	97.75	4	0.0061%(363/5969261)	1.196	-	-	N	-	-	0	-	6.897%|8.667|20.000|3.000
MAX94515-1DL-U21	Bacteria	G-	Massilia	ÂíÈü¾úÊô	14	9	0.62	24	-	0	0	Microbiome(Airway)	Massilia alkalitolerans	ÂíÈü¾ú*	3	2	0.229	2/11-2(100)-1	-	0	0	97.52	3	0.0057%(349/6111684)	1	-	-	N	-	-	0	-	2.874%|4.400|7.000|2.000
MAX94515-1DL-U21	Bacteria	G+	Streptococcus	Á´Çò¾úÊô	13	9	0.575	25	-	0	0	Microbiome(Airway/Skin)	Streptococcus sanguinis	ÑªºìÁ´Çò¾ú	6	4	0.575	3/11-220(1.8)-3	-	0	0	97.37	3	0.0033%(76/2308610)	1	-	D	N	2.222%|8.000|8.000|8.000	0.474	0	-	13.793%|23.792|219.000|2.000
MAX94515-1DL-U21	Bacteria	G-	Curvibacter	-	13	9	0.575	26	-	0	0	Unidentified	Curvibacter lanceolatus	-	8	6	0.269	6/11-46(13)-5	-	0	0	97.18	7	0.0081%(555/6832523)	1	-	A	Y	62.222%|10.250|24.000|4.000	0.493	16.2	0.311	52.299%|13.824|73.000|2.000
MAX94515-1DL-U21	Bacteria	G-	Curvibacter	-	13	9	0.575	26	-	0	0	Unidentified	Curvibacter delicatus	-	5	4	0.306	1/11-4(100)-1	-	0	0	97.38	3	0.0089%(336/3755761)	1.149	-	D	N	22.222%|5.500|11.000|3.000	0.574	0	-	29.885%|6.673|22.000|2.000
MAX94515-1DL-U21	Bacteria	G-	Comamonas	´ÔÃ«µ¥°û¾úÊô	13	9	0.575	27	-	0	0	Unidentified	Comamonas aquatica	Ë®Éú´ÔÃ«µ¥°û¾ú	10	7	0.575	2/11-12(58.3)-2	-	0	0	97.51	4	0.0212%(837/3948015)	1	-	D	N	2.222%|6.000|6.000|6.000	1.053	0	-	3.448%|18.000|84.000|4.000
MAX94515-1DL-U21	Bacteria	G+	Gordonia	¸êµÇÊÏ¾ú	12	8	0.531	28	-	0	0	Unidentified	Gordonia polyisoprenivorans	Ê³ÒìÎì¶þÏ©¸êµÇ¾ú	9	6	0.531	5/11-16(37.5)-4	-	0	0	97.92	9	0.0099%(580/5844299)	1	-	A	Y	62.222%|61.929|125.000|4.000	0.092	9.7	0.584	59.770%|59.202|286.000|2.000
MAX94515-1DL-U21	Bacteria	G-	Sphingobacterium	ÇÊ°±´¼¸Ë¾úÊô	11	7	0.487	29	-	0	0	Pathogen	Sphingobacterium spiritivorum	Ê³´¼ÇÊ°±´¼¸Ë¾ú	8	6	0.487	5/11-15(40)-4	-	0	0	98.25	8	0.0102%(523/5138967)	1	-	-	Y	-	-	5.4	0.934	-
MAX94515-1DL-U21	Bacteria	G-	Polynucleobacter	¶àºË¸Ë¾úÊô	11	7	0.487	30	-	0	0	Unidentified	Polynucleobacter necessarius	±ØÐè¶àºË¸Ë¾ú	4	3	0.487	4/11-13(23.1)-4	-	0	0	97.53	3	0.0102%(194/1893413)	1	-	A	N	51.111%|29.826|43.000|12.000	0.085	0	-	44.253%|28.169|114.000|2.000
MAX94515-1DL-U21	Bacteria	G-	Paraburkholderia	-	11	7	0.487	31	-	0	0	Pathogen	Paraburkholderia fungorum	-	5	4	0.487	5/11-13(30.8)-5	-	0	0	97.51	5	0.0048%(435/9058983)	1	-	A	Y	91.111%|1005.000|3115.000|4.000	0.003	8.7	0.365	83.333%|844.152|6092.000|3.000
MAX94515-1DL-U21	Bacteria	G+	Janibacter	Á½ÃæÉñ¾úÊô	10	7	0.443	32	-	0	0	Pathogen	Janibacter indicus	Ó¡¶ÈÑóÁ½ÃæÉñ¾ú	9	6	0.443	4/11-24(25)-3	-	0	0	99.59	8	0.019%(647/3401189)	1.049	-	A	Y	33.333%|25.800|62.000|4.000	0.22	7.6	0.75	48.276%|22.667|368.000|2.000
MAX94515-1DL-U21	Bacteria	G-	Epilithonimonas	-	10	7	0.443	33	-	0	0	Unidentified	Epilithonimonas hominis	-	8	6	0.443	2/11-7(85.7)-2	-	0	0	98.93	5	0.0197%(548/2788642)	1.073	-	-	N	-	-	0	-	-
MAX94515-1DL-U21	Bacteria	G+	Aerococcus	ÆøÇò¾úÊô	10	7	0.443	34	-	0	0	Pathogen	Aerococcus viridans	Ç³ÂÌÉ«ÆøÇò¾ú	4	3	0.443	2/11-5(60)-2	-	0	0	97.61	3	0.0145%(290/2003760)	1	-	D	N	6.667%|5.333|7.000|3.000	0.474	0	-	2.874%|7.200|11.000|3.000
MAX94515-1DL-U21	Bacteria	G+	Priestia	-	9	6	0.398	35	-	0	0	Unidentified	Priestia flexa	-	8	6	0.398	5/11-10(60)-2	-	0	0	98.9	5	0.0093%(372/4018990)	1.392	-	-	Y	-	-	9.7	0.519	-
MAX94515-1DL-U21	Bacteria	G+	Thermus	ÆÜÈÈ¾ú	8	6	0.354	36	-	0	0	Unidentified	Thermus scotoductus	Ë®¹ÜÖÂºÚÆÜÈÈ¾ú	5	4	0.354	1/11-4(100)-1	-	0	0	98.41	5	0.0274%(645/2355186)	1	-	D	N	17.778%|5.750|10.000|2.000	0.549	0	-	25.862%|6.556|32.000|2.000
MAX94515-1DL-U21	Bacteria	G-	Aeromonas	Æøµ¥°û¾úÊô	8	6	0.354	37	-	0	0	Pathogen	Aeromonas caviae	ëàÊóÆøµ¥°û¾ú	5	4	0.354	2/11-4(100)-1	-	0	0	98.41	5	0.0098%(450/4586140)	1	-	D	N	2.222%|4.000|4.000|4.000	0.79	0	-	4.598%|5.625|16.000|2.000
MAX94515-1DL-U21	Bacteria	G-	Stenotrophomonas	Õ­Ê³µ¥°û¾úÊô	7	5	0.31	38	Stenotrophomonas maltophilia group	6	4	Pathogen(CCRR)	Stenotrophomonas maltophilia	ÊÈÂóÑ¿Õ­Ê³µ¥°û¾ú	6	4	0.31	5/11-7(57.1)-3	-	0	0	97.37	5	0.0037%(183/5004261)	1	-	C	Y	93.333%|9.071|26.000|2.000	0.418	4.3	0.875	83.908%|23.267|1411.000|1.000
MAX94515-1DL-U21	Bacteria	G-	Methylorubrum	-	7	5	0.31	39	-	0	0	Unidentified	Methylorubrum extorquens	-	7	5	0.31	5/11-13(38.5)-5	-	0	0	97.5	7	0.0081%(442/5471154)	1	-	A	Y	60.000%|23.926|48.000|4.000	0.185	7.6	0.584	60.920%|21.802|92.000|2.000
MAX94515-1DL-U21	Bacteria	G+	Metabacillus	-	7	5	0.31	40	-	0	0	Unidentified	Metabacillus halosaccharovorans	Ñ¿æß¸Ë¾ú*	7	5	0.31	1/11-5(100)-1	-	0	0	98.49	7	0.0099%(532/5399367)	1	-	-	N	-	-	0	-	-
MAX94515-1DL-U21	Bacteria	G-	Cupriavidus	Ì°Í­¾úÊô	7	5	0.31	41	-	0	0	Unidentified	Cupriavidus basilensis	°ÍÈû¶ûÌ°Í­¾ú	3	2	0.31	3/11-4(50)-2	-	0	0	96.83	3	0.002%(170/8421483)	1	-	C	N	35.556%|8.938|16.000|5.000	0.212	0	-	27.011%|9.383|24.000|2.000
MAX94515-1DL-U21	Bacteria	G+	Actinomyces	·ÅÏß¾úÊô	7	5	0.31	42	-	0	0	Microbiome(Airway)	Actinomyces polynesiensis	·ÅÏß¾ú*	4	3	0.31	1/11-3(100)-1	-	0	0	98.03	3	0.0125%(359/2878449)	1	-	-	N	-	-	0	-	-
MAX94515-1DL-U21	Bacteria	G-	Runella	¹Å×Ö×´¾úÊô	6	4	0.266	43	-	0	0	Unidentified	Runella zeae	-	6	4	0.266	2/11-4(100)-1	-	0	0	99.3	6	0.0055%(417/7600634)	1	-	D	N	6.667%|4.667|6.000|3.000	0.812	0	-	14.943%|5.731|24.000|2.000
MAX94515-1DL-U21	Bacteria	ntm	Mycobacterium	·ÖÖ¦¸Ë¾úÊô	6	4	0.266	44	-	0	0	Pathogen(CCRR)	Mycobacterium leprae	Âé·ç·ÖÖ¦¸Ë¾ú	3	2	0.266	2/11-5(40)-2	-	0	0	99.49	3	0.0066%(209/3187112)	1	-	D	N	2.222%|1.000|1.000|1.000	1.895	0	-	-
MAX94515-1DL-U21	Bacteria	G+	Lactobacillus	ÈéËá¸Ë¾úÊô	6	4	0.266	45	-	0	0	Microbiome(Airway)	Lactobacillus iners	¶èÐÔÈé¸Ë¾ú	6	4	0.266	4/11-26(15.4)-3	-	0	0	98.75	6	0.0314%(418/1331119)	1	-	B	Y	11.111%|13.200|18.000|4.000	0.287	8.7	0.438	20.690%|4.361|16.000|2.000
MAX94515-1DL-U21	Bacteria	G+	Kytococcus	Æ¤·ôÇò¾úÊô	6	4	0.266	46	-	0	0	Microbiome(Skin)	Kytococcus sedentarius	²»¶¯¸ÇÇò¾ú*	6	4	0.266	3/11-11(36.4)-3	-	0	0	97.88	6	0.0182%(508/2785024)	1	-	B	N	4.444%|12.500|20.000|5.000	0.303	0	-	16.667%|8.103|83.000|2.000
MAX94515-1DL-U21	Bacteria	G-	Erythrobacter	³à¸Ë¾úÊô	6	4	0.266	47	-	0	0	Unidentified	Erythrobacter litoralis	º£±õ³à¸Ë¾ú	3	2	0.155	1/11-2(100)-1	-	0	0	97.08	3	0.0064%(196/3052398)	1	-	D	N	2.222%|3.000|3.000|3.000	0.632	0	-	2.299%|3.750|6.000|3.000
MAX94515-1DL-U21	Bacteria	G-	Erythrobacter	³à¸Ë¾úÊô	6	4	0.266	47	-	0	0	Unidentified	Erythrobacter colymbi	-	3	2	0.11	1/11-2(100)-1	-	0	0	97.91	3	0.0047%(202/4309205)	1	-	-	N	-	-	0	-	-
MAX94515-1DL-U21	Bacteria	G-	Cellvibrio	ÏËÎ¬»¡¾úÊô	6	4	0.266	48	-	0	0	Unidentified	Cellvibrio mixtus	»ìºÏÏËÎ¬»¡¾ú	5	4	0.266	5/11-16(25)-4	-	0	0	97.73	3	0.0057%(294/5183709)	1	-	-	Y	-	-	9.7	0.324	7.471%|4.308|8.000|2.000
MAX94515-1DL-U21	Bacteria	G-	Xenophilus	-	5	4	0.221	49	-	0	0	Unidentified	Xenophilus azovorans	-	5	4	0.221	4/11-5(80)-3	-	0	0	96.33	4	0.0059%(383/6535173)	1	-	A	N	68.889%|84.581|726.000|3.000	0.037	0	-	58.046%|11.495|69.000|2.000
MAX94515-1DL-U21	Bacteria	G-	Variovorax	Ì°ÊÉ¾úÊô	5	4	0.221	50	-	0	0	Unidentified	Variovorax paradoxus	ÕùÂÛÌ°ÊÉ¾ú	5	4	0.221	3/11-16(25)-3	-	0	0	97.18	5	0.0048%(364/7515890)	1	-	B	N	11.111%|18.000|26.000|11.000	0.175	0	-	6.322%|10.545|17.000|4.000
MAX94515-1DL-U21	Bacteria	G+	Meiothermus	ÑÇÆÜÈÈ¾úÊô	5	4	0.221	51	-	0	0	Unidentified	Meiothermus silvanus	É­ÁÖÑÇÆÜÈÈ¾ú	5	4	0.221	5/11-9(44.4)-4	-	0	0	98.18	5	0.0093%(347/3721669)	1	-	C	Y	44.444%|6.800|14.000|3.000	0.464	4.3	0.729	41.379%|17.458|562.000|2.000
MAX94515-1DL-U21	Bacteria	G-	Enterobacter	³¦¸Ë¾úÊô	5	4	0.221	52	Enterobacter cloacae complex	5	4	Pathogen(CCRR)	Enterobacter cloacae complex	Òõ¹µ³¦¸Ë¾ú¸´ºÏÈº	5	4	0	9/11-44(9.1)-5	-	0	0	-	-	-	-	-	C	Y	86.667%|5.410|33.000|1.000	0.584	3.2	0.973	68.391%|37.059|1590.000|1.000
MAX94515-1DL-U21	Bacteria	G-	Xanthomonas	»Æµ¥°û¸Ë¾ú	4	3	0.177	53	-	0	0	Pathogen	Xanthomonas campestris	Ò°ÓÍ²Ë»Æµ¥°û¾ú	3	2	0.177	5/11-125(1.6)-4	-	0	0	98.12	3	0.0043%(211/4942039)	1	-	D	Y	15.556%|7.000|12.000|5.000	0.271	124.5	0.015	13.793%|13.250|93.000|2.000
MAX94515-1DL-U21	Bacteria	G-	Xanthobacter	»ÆÉ«¸Ë¾úÊô	4	3	0.177	54	-	0	0	Unidentified	Xanthobacter autotrophicus	×ÔÑø»ÆÉ«¸Ë¾ú	4	3	0.177	5/11-8(37.5)-5	-	0	0	96.64	3	0.0025%(142/5625098)	1	-	D	Y	8.889%|4.000|6.000|3.000	0.632	7.6	0.333	5.747%|4.700|11.000|2.000
MAX94515-1DL-U21	Bacteria	G-	Rhodoferax	ºìÓý¾úÊô	4	3	0.177	55	-	0	0	Unidentified	Rhodoferax saidenbachensis	-	3	2	0.177	5/11-10(20)-5	-	0	0	95.11	3	0.0061%(259/4264855)	1	-	D	Y	15.556%|5.571|8.000|3.000	0.34	5.4	0.35	18.391%|8.594|62.000|2.000
MAX94515-1DL-U21	Bacteria	G-	Ideonella	°¬µÂ°º¾úÊô	4	3	0.177	56	-	0	0	Unidentified	Ideonella sakaiensis	-	4	3	0.177	5/11-5(60)-4	-	0	0	97.78	4	0.0106%(648/6121457)	1	-	D	Y	17.778%|3.500|4.000|3.000	0.722	3.2	0.778	24.713%|5.070|15.000|2.000
MAX94515-1DL-U21	Bacteria	G-	Dechloromonas	-	4	3	0.177	57	-	0	0	Unidentified	Dechloromonas aromatica	·¼·½ÒÓÍÑÂÈµ¥°û¾ú	3	2	0.177	2/11-2(100)-1	-	0	0	98.77	3	0.0062%(277/4501104)	1	-	D	N	2.222%|3.000|3.000|3.000	0.632	0	-	4.023%|4.000|6.000|2.000
MAX94515-1DL-U21	Bacteria	G-	Burkholderia	²®¿Ë»ô¶ûµÂ¾úÊô	4	3	0.177	58	Burkholderia cepacia complex	3	2	Pathogen(CCRR)	Burkholderia cepacia	Ñó´Ð²®¿Ë»ô¶ûµÂ¾ú	1	1	0.177	2/11-3(33.3)-2	-	0	0	97.14	1	0.0026%(228/8787009)	1	-	A	N	93.333%|315.690|1089.000|1.000	0.002	0	-	79.885%|294.935|2080.000|1.000
MAX94515-1DL-U21	Bacteria	G-	Bosea	-	4	3	0.177	59	-	0	0	Unidentified	Bosea lupini	-	4	3	0.177	4/11-7(42.9)-3	-	0	0	98.42	4	0.0047%(288/6128076)	1	-	D	Y	13.333%|4.167|7.000|3.000	0.606	3.2	0.778	21.839%|4.474|17.000|2.000
MAX94515-1DL-U21	Bacteria	G+	Unclassified_Lachnospiraceae	-	3	2	0.133	60	-	0	0	Unidentified	Eubacterium rectale	Ö±³¦Õæ¸Ë¾ú	3	2	0.133	4/11-122609(0)-4	-	0	0	97.81	3	0.0063%(219/3449685)	1	-	D	N	6.667%|3.667|5.000|3.000	0.517	0	-	12.644%|9.727|91.000|2.000
MAX94515-1DL-U21	Bacteria	G-	Thauera	Ë÷ÊÏ¾úÊô	3	2	0.133	61	-	0	0	Unidentified	Thauera sp. MZ1T	Ë÷ÊÏ¾ú*	3	2	0.133	1/11-2(100)-1	-	0	0	96.33	3	0.0041%(187/4574586)	1	-	A	N	37.778%|11.294|23.000|4.000	0.168	0	-	17.816%|16.935|46.000|5.000
MAX94515-1DL-U21	Bacteria	G-	Polaromonas	-	3	2	0.133	62	-	0	0	Unidentified	Polaromonas naphthalenivorans	ÝÁ½µ½â¼«µ¥°û¾ú	3	2	0.133	3/11-3(66.7)-2	-	0	0	96.62	3	0.0055%(297/5366143)	1	-	D	N	13.333%|3.333|5.000|3.000	0.569	0	-	19.540%|4.029|9.000|2.000
MAX94515-1DL-U21	Bacteria	G-	Methylibium	-	3	2	0.133	63	-	0	0	Unidentified	Methylibium petroleiphilum	-	3	2	0.133	2/11-2(100)-1	-	0	0	97.45	3	0.0096%(447/4643639)	1	-	D	N	13.333%|7.333|10.000|3.000	0.258	0	-	26.437%|5.457|17.000|2.000
MAX94515-1DL-U21	Bacteria	G-	Cytophaga	ÏËÎ¬Õ³Ï¸¾úÊô	3	2	0.133	64	-	0	0	Unidentified	Cytophaga aurantiaca	³È»ÆÏËÎ¬Õ³Ï¸¾ú	3	2	0.133	2/11-2(100)-1	-	0	0	97.37	3	0.0051%(225/4425125)	1	-	-	N	-	-	0	-	3.448%|5.833|12.000|3.000
MAX94515-1DL-U21	Bacteria	G+	Cnuibacter	-	3	2	0.133	65	-	0	0	Unidentified	Cnuibacter physcomitrellae	-	3	2	0.133	3/11-3(66.7)-3	-	0	0	96.54	3	0.0048%(207/4351649)	1	-	D	N	4.444%|3.500|4.000|3.000	0.541	0	-	6.897%|4.500|10.000|2.000
MAX94515-1DL-U21	Bacteria	G-	Alcaligenes	²ú¼î¾úÊô	3	2	0.133	66	-	0	0	Pathogen	Alcaligenes faecalis	·à²ú¼î¾ú	3	2	0.133	1/11-2(100)-1	-	0	0	98.68	3	0.0056%(228/4075263)	1	-	D	N	2.222%|3.000|3.000|3.000	0.632	0	-	0.575%|5.000|5.000|5.000
MAX94515-1DL-U21	Bacteria	G-	Legionella	¾üÍÅ¾úÊô	1	1	0.044	67	-	0	0	Pathogen(CCRR)	Legionella geestiana	¼ªË¹ÌØ¾üÍÅ¾ú	1	1	0.044	1/11-1(100)-1	-	0	0	98.68	1	0.0028%(76/2679622)	1	-	D	N	4.444%|2.000|2.000|2.000	0.316	0	-	-
MAX94515-1DL-U21	Bacteria	G-	Klebsiella	¿ËÀ×²®ÊÏ¾ú	1	1	0.044	68	-	0	0	Pathogen(CCRR)	Klebsiella pneumoniae	·ÎÑ×¿ËÀ×²®¾ú	1	1	0.044	6/11-215(0.5)-4	-	0	0	99.31	1	0.0026%(149/5682322)	1	-	D	N	15.556%|1.857|3.000|1.000	0.34	0	-	33.908%|22.593|546.000|1.000
MAX94515-1DL-U21	Bacteria	G-	Brucella	²¼Â³ÊÏ¾úÊô	1	1	0.044	69	-	0	0	Unidentified	Brucella	²¼Â³ÊÏ¾úÊô	1	1	0	5/11-5(20)-5	-	0	0	-	-	-	-	-	D	Y	11.111%|1.800|2.000|1.000	0.351	1.1	0.584	22.414%|1.821|15.000|1.000
MAX94515-1DL-U21	Fungi	fun	Aspergillus	ÇúÃ¹Êô	25	16	29.07	1	Aspergillus subgen. Nidulantes	13	9	Pathogen	Aspergillus sydowii	¾Û¶àÇúÃ¹	10	7	23.202	5/11-13(53.8)-2	-	0	0	97.79	9	0.0019%(680/35409723)	1.074	-	C	N	53.333%|4.625|28.000|1.000	1.366	1.1	5.836	61.494%|9.925|362.000|1.000
MAX94515-1DL-U21	Fungi	fun	Aspergillus	ÇúÃ¹Êô	25	16	29.07	1	-	0	0	Pathogen	Aspergillus chevalieri	-	2	2	5.867	2/11-3(66.7)-2	-	0	0	99.23	2	0.0005%(141/28005201)	1	-	D	Y	11.111%|2.000|2.000|2.000	0.632	2.2	0.584	5.747%|3.500|14.000|1.000
MAX94515-1DL-U21	Fungi	fun	Malassezia	ÂíÀ­É«¾úÊô	23	15	26.744	2	-	0	0	Microbiome(Skin)	Malassezia restricta	ÏÞÖÆÐÔÂíÀ­É«¾ú	14	9	17.601	8/11-70(12.9)-5	-	0	0	98.55	13	0.0126%(928/7369627)	1.055	-	A	Y	97.778%|31.614|104.000|3.000	0.28	18.4	0.481	91.954%|35.156|408.000|1.000
MAX94515-1DL-U21	Fungi	fun	Malassezia	ÂíÀ­É«¾úÊô	23	15	26.744	2	-	0	0	Microbiome(Airway/Skin)	Malassezia globosa	ÇòÐÎÂíÀ­É«¾ú	9	6	9.144	2/11-6(100)-1	-	0	0	98.03	9	0.0066%(601/9119358)	1	-	A	N	33.333%|14.333|50.000|2.000	0.397	0	-	42.529%|11.162|117.000|1.000
MAX94515-1DL-U21	Fungi	fun	Lasiodiplodia	-	22	14	25.581	3	-	0	0	Unidentified	Lasiodiplodia theobromae	-	22	14	25.581	11/11-32(43.8)-7	-	0	0	96.58	1	0.0029%(1253/43663808)	3.279	-	-	Y	-	-	26	0.535	-
MAX94515-1DL-U21	Fungi	fun	Naganishia	-	3	2	3.488	4	-	0	0	Unidentified	Naganishia adeliensis	-	3	2	3.488	1/11-2(100)-1	-	0	0	99.08	3	0.0011%(221/19403212)	1	-	-	N	-	-	0	-	-
MAX94515-1DL-U21	Fungi	fun	Diaporthe	-	3	2	3.488	5	-	0	0	Pathogen	Diaporthe aspalathi	-	2	2	3.488	3/11-2(100)-1	-	0	0	95.8	2	0.0002%(128/55029878)	1	-	-	N	-	-	0	-	0.575%|1.000|1.000|1.000
MAX94515-1DL-U21	Fungi	fun	Wallemia	-	1	1	1.163	6	-	0	0	Pathogen	Wallemia mellicola	-	1	1	1.163	2/11-1(100)-1	-	0	0	100	1	0.0008%(76/9815586)	1	-	D	N	17.778%|2.000|3.000|1.000	0.316	0	-	25.287%|1.659|5.000|1.000
MAX94515-1DL-U21	Fungi	fun	Trichosporon	Ã«æß×Ó¾úÊô	1	1	1.163	7	-	0	0	Pathogen	Trichosporon coremiiforme	-	1	1	1.163	1/11-1(100)-1	-	0	0	98.68	1	0.0002%(76/42353277)	1	-	-	N	-	-	0	-	1.724%|1.000|1.000|1.000
MAX94515-1DL-U21	Fungi	fun	Talaromyces	Àº×´¾úÊô	1	1	1.163	8	Talaromyces sect. Islandici	1	1	Pathogen	Talaromyces wortmannii	-	1	1	1.163	1/11-1(100)-1	-	0	0	95.83	1	0.0002%(72/38473473)	1	-	D	N	8.889%|1.250|2.000|1.000	0.505	0	-	6.897%|1.250|2.000|1.000
MAX94515-1DL-U21	Fungi	fun	Sporobolomyces	-	1	1	1.163	9	-	0	0	Unidentified	Sporobolomyces roseus	-	1	1	1.163	1/11-1(100)-1	-	0	0	95.45	1	0.0003%(66/22396975)	1	-	-	N	-	-	0	-	-
MAX94515-1DL-U21	Fungi	fun	Schizophyllum	-	1	1	1.163	10	-	0	0	Pathogen	Schizophyllum commune	ÁÑñÞ¾ú	1	1	1.163	4/11-5(20)-3	-	0	0	98.33	1	0.0002%(60/38482026)	1	-	D	N	2.222%|1.000|1.000|1.000	0.632	0	-	6.897%|2.000|5.000|1.000
MAX94515-1DL-U21	Fungi	fun	Ophiostoma	-	1	1	1.163	11	-	0	0	Pathogen	Ophiostoma piceae	-	1	1	1.163	1/11-1(100)-1	-	0	0	97.1	1	0.0002%(69/32840360)	1	-	-	N	-	-	0	-	4.023%|1.000|1.000|1.000
MAX94515-1DL-U21	Fungi	fun	Nakaseomyces	-	1	1	1.163	12	NakaseomycesCandida clade	1	1	Pathogen(CCRR)	Candida glabrata	¹â»¬ÄîÖé¾ú	1	1	1.163	2/11-2(50)-2	-	0	0	100	1	0.0006%(71/12696838)	1	-	-	Y	-	-	1.1	0.584	-
MAX94515-1DL-U21	Fungi	fun	Debaryomyces	-	1	1	1.163	13	-	0	0	Pathogen	Debaryomyces hansenii	ººÊÏµÂ°ÍÀû½ÍÄ¸	1	1	1.163	3/11-2(50)-2	-	0	0	100	1	0.0006%(76/12181948)	1	-	D	N	11.111%|3.400|8.000|1.000	0.186	0	-	11.494%|2.050|6.000|1.000
MAX94515-1DL-U21	Fungi	fun	Chrysosporium	-	1	1	1.163	14	-	0	0	Pathogen	Chrysosporium queenslandicum	-	1	1	1.163	5/11-4(25)-5	-	0	0	97.34	1	0.0009%(304/32335957)	1	-	C	Y	53.333%|2.333|6.000|1.000	0.271	1.1	0.584	56.322%|2.908|12.000|1.000
MAX94515-1DL-U21	Fungi	fun	Apiotrichum	-	1	1	1.163	15	-	0	0	Unidentified	Apiotrichum porosum	-	1	1	1.163	3/11-2(50)-2	-	0	0	97.28	1	0.0003%(71/25479456)	1	-	-	Y	-	-	1.1	0.584	8.621%|1.067|2.000|1.000
MAX94515-1DL-U21	Viruses	vir	Alphatorquevirus	¼×ÐÍÏ¸»·²¡¶¾Êô	9	6	100	1	-	0	0	Pathogen	Torque teno virus 29	Ï¸»·²¡¶¾29ÐÍ	3	2	100	1/11-2(100)-1	-	0	0	96.22	3	6.2024%(228/3676)	1	-	-	N	-	-	0	-	6.322%|28.273|112.000|3.000
[truncated: 4 more columns]
