# Supplementary material for: Fever of unknown origin, blood and cerebrospinal fluid involvement: a leprosy case report
Source: Front Immunol. 2024 Aug 27;15:1450490. doi: 10.3389/fimmu.2024.1450490 (PMC11384573; doi:10.3389/fimmu.2024.1450490)
Supplement: Supplementary file 2 [file DataSheet2.xls]

Ñù±¾ÀàÐÍ	ÄÔ¼¹Òº	Ñù±¾ÑÕÉ«	µ­ºìÉ«	Ñù±¾×´Ì¬	-	ÌáÈ¡Å¨¶È	0.374(Õý³£)	½¨¿âÆðÊ¼Á¿(ng)	18.7	³ö¿âÅ¨¶È(ng/ul)	-	ÎÄ¿âÏ´ÍÑÌå»ý(ul)	-	ÎÄ¿â×ª»¯ÂÊ(%)	-	PCRÐ§ÂÊ(%)	-	RawReads	61058280	Adapter_ratio(%)	8.77	DupRate(%)	5.62	CleanReads	58520075	ÄÚ²Î¼ì³öreadsÊý	7402	ÄÚ²Î¼ì³ö±ê×¼»¯readsÊý	127	HostReads	56690600	NoHostRate(%)	3.13	MicroReads	12660	MicroReads/NoHostReads(%)	0.692	MicroReadsRate(%)(MicroReads/CleanReads)	0.0216	»·¾³¾ú(ðî´¯±ûËá¸Ë¾ú)	751	ÊÔ¼Á¾ú(²®¿Ë»ô¶ûµÂÊô)	42	±íµ¥ÖÊ¿Ø	4-Õý³£	¼ì³öÊô¸öÊý	189	¼ì³öÊôreadsÊý	10254
#Sample	Kingdom	Gram+/-	Genus Latin Name	Genus Chinese name	Genus Original reads	Genus Standardized reads	Genus Relative abundance (%)	Genus ranking	Compound group name	Compound group Original reads	Compound group Standardized reads	CRR label	Species Latin Name	Species Chinese name	Species Original reads	Species Standardized reads	Species Relative abundance (%)	Same run detection (frequency - maximum detection (%)- ranking)	Subtype	Subtype Original reads	Subtype Standardized reads	Identity	S_bin_num	Coverage(ratio)	Depth	Q16sAbuandance	SD-level	BSD-conclusion	BSD-Freq-mean-max-min(ZZ20210801)	FoldChange(BSD)	NCEvenCount	FoldChange(NC)	HistroyBSD(Freq-mean-max-min)
MAX92387-1DL-U20	Bacteria	G-	Acinetobacter	²»¶¯¸Ë¾úÊô	2201	753	22.533	1	-	0	0	Pathogen	Acinetobacter johnsonii	Ô¼ÊÏ²»¶¯¸Ë¾ú	807	276	17.962	8/11-276(100)-1	-	0	0	98.31	98	1.7072%(60443/3540498)	1.029	-	A	Y	97.778%|233.455|1263.000|6.000	1.181	109.3	2.523	72.289%|394.283|5306.000|2.000
MAX92387-1DL-U20	Bacteria	G-	Acinetobacter	²»¶¯¸Ë¾úÊô	2201	753	22.533	1	-	0	0	Unidentified	Acinetobacter guillouiae	¹ðÁÖ²»¶¯¸Ë¾ú	251	86	4.255	5/11-86(100)-1	-	0	0	98.38	88	0.4135%(19222/4648418)	1.014	-	A	Y	66.667%|27.967|49.000|8.000	3.067	41.1	2.085	34.940%|71.241|731.000|3.000
MAX92387-1DL-U20	Bacteria	G-	Acinetobacter	²»¶¯¸Ë¾úÊô	2201	753	22.533	1	Acinetobacter calcoaceticusbaumannii complex	206	71	Pathogen(CCRR)	Acinetobacter baumannii	±«Âü²»¶¯¸Ë¾ú	16	6	0.316	5/11-6(100)-1	-	0	0	98.32	15	0.0651%(2596/3990425)	1.042	-	C	N	28.889%|2.923|12.000|1.000	1.871	0	-	31.325%|5.615|27.000|1.000
MAX92387-1DL-U20	Bacteria	G+	Cutibacterium	±ûËá¸Ë¾úÊô	887	304	9.081	2	-	0	0	Microbiome(Skin)	Cutibacterium acnes	ðî´¯±ûËá¸Ë¾ú	751	257	9.081	9/11-257(100)-1	-	0	0	98.88	98	2.2379%(57297/2560265)	1.028	-	A	Y	97.778%|190.023|569.000|52.000	1.351	77.9	3.293	83.133%|729.696|16215.000|2.000
MAX92387-1DL-U20	Bacteria	G+	Staphylococcus	ÆÏÌÑÇò¾úÊô	637	218	6.521	3	-	0	0	Pathogen(CCRR)	Staphylococcus epidermidis	±íÆ¤ÆÏÌÑÇò¾ú	176	61	2.008	9/11-61(100)-1	-	0	0	99.04	81	0.5384%(13413/2491058)	1.044	-	A	Y	97.778%|37.568|105.000|6.000	1.601	20.6	2.925	81.928%|104.882|818.000|1.000
MAX92387-1DL-U20	Bacteria	G+	Staphylococcus	ÆÏÌÑÇò¾úÊô	637	218	6.521	3	-	0	0	Microbiome(Airway/Skin)	Staphylococcus hominis	ÈËÆÏÌÑÇò¾ú	91	32	1.146	6/11-43(74.4)-2	-	0	0	98.62	53	0.3145%(7100/2257431)	1.014	-	A	Y	97.778%|104.000|550.000|6.000	0.299	13	2.394	61.446%|153.608|987.000|2.000
MAX92387-1DL-U20	Bacteria	G+	Staphylococcus	ÆÏÌÑÇò¾úÊô	637	218	6.521	3	-	0	0	Microbiome(Airway/Skin)	Staphylococcus warneri	ÎÖÊÏÆÏÌÑÇò¾ú	82	29	0.917	3/11-29(100)-1	-	0	0	99.03	45	0.1184%(3010/2541629)	1	-	A	N	82.222%|55.784|186.000|4.000	0.502	0	-	38.554%|100.625|424.000|2.000
MAX92387-1DL-U20	Bacteria	G+	Staphylococcus	ÆÏÌÑÇò¾úÊô	637	218	6.521	3	-	0	0	Microbiome(Airway/Skin)	Staphylococcus haemolyticus	ÈÜÑªÆÏÌÑÇò¾ú	77	27	0.855	4/11-27(100)-1	-	0	0	98.84	53	0.2306%(5903/2560146)	1.012	-	A	Y	66.667%|88.833|429.000|6.000	0.296	6.5	4.052	27.711%|62.696|322.000|2.000
MAX92387-1DL-U20	Bacteria	G+	Staphylococcus	ÆÏÌÑÇò¾úÊô	637	218	6.521	3	-	0	0	Microbiome(Airway/Skin)	Staphylococcus capitis	Í·ÆÏÌÑÇò¾ú	59	21	0.67	2/11-21(100)-1	-	0	0	99.09	37	0.1776%(4446/2503265)	1.03	-	B	Y	15.556%|25.714|105.000|6.000	0.784	6.5	3.105	15.663%|83.000|358.000|3.000
MAX92387-1DL-U20	Bacteria	G+	Staphylococcus	ÆÏÌÑÇò¾úÊô	637	218	6.521	3	-	0	0	Microbiome(Airway/Skin)	Staphylococcus saprophyticus	¸¯ÉúÆÏÌÑÇò¾ú	41	15	0.446	1/11-15(100)-1	-	0	0	98.98	33	0.1208%(3155/2610800)	1	-	-	N	-	-	0	-	-
MAX92387-1DL-U20	Bacteria	G+	Staphylococcus	ÆÏÌÑÇò¾úÊô	637	218	6.521	3	-	0	0	Microbiome(Airway/Skin)	Staphylococcus cohnii	¿ÆÊÏÆÏÌÑÇò¾ú	36	13	0.389	3/11-13(100)-1	-	0	0	98.91	30	0.0953%(2508/2632007)	1	-	B	Y	4.444%|20.000|31.000|9.000	0.615	7.6	1.624	3.614%|33.000|64.000|12.000
MAX92387-1DL-U20	Bacteria	G+	Staphylococcus	ÆÏÌÑÇò¾úÊô	637	218	6.521	3	-	0	0	Pathogen(CCRR)	Staphylococcus aureus	½ð»ÆÉ«ÆÏÌÑÇò¾ú	9	4	0.091	7/11-12(33.3)-2	-	0	0	99.23	9	0.0269%(759/2821361)	1	-	C	Y	37.778%|4.000|14.000|1.000	0.769	1.1	2.842	31.325%|33.577|742.000|1.000
MAX92387-1DL-U20	Bacteria	G-	Ralstonia	ÂÞ¶ûË¹Í¨ÊÏ¾úÊô	546	187	5.59	4	-	0	0	Pathogen	Ralstonia pickettii	Æ¤ÊÏÂÞ¶ûË¹¶Ù¾ú	490	168	5.59	6/11-214(78.5)-3	-	0	0	99.33	93	0.5586%(26621/4765599)	1.019	-	A	Y	88.889%|89835.225|972177.000|9.000	0.002	122.3	1.369	61.446%|797.980|16439.000|3.000
MAX92387-1DL-U20	Bacteria	G-	Pseudomonas	¼Ùµ¥°û¾úÊô	455	156	4.658	5	Pseudomonas stutzeri subgroup	79	27	Pathogen	Pseudomonas stutzeri	Ë¹ÊÏ¼Ùµ¥°û¾ú	79	27	2.744	3/11-27(100)-1	-	0	0	98.28	29	0.0613%(2790/4547930)	1	-	B	N	13.333%|14.500|45.000|4.000	1.862	0	-	31.325%|69.808|602.000|2.000
MAX92387-1DL-U20	Bacteria	G-	Pseudomonas	¼Ùµ¥°û¾úÊô	455	156	4.658	5	Pseudomonas aeruginosa group	86	30	Pathogen(CCRR)	Pseudomonas aeruginosa	Í­ÂÌ¼Ùµ¥°û¾ú	49	17	1.235	7/11-17(100)-1	-	0	0	99.15	36	0.0458%(2871/6264404)	1	-	C	Y	75.556%|4.588|17.000|1.000	3.65	4.3	3.868	50.602%|26.238|300.000|1.000
MAX92387-1DL-U20	Bacteria	G-	Pseudomonas	¼Ùµ¥°û¾úÊô	455	156	4.658	5	Pseudomonas fluorescens group	43	15	Pathogen	Pseudomonas fluorescens	Ó«¹â¼Ùµ¥°û¾ú	28	10	0.679	2/11-13(76.9)-2	-	0	0	96.37	7	0.0099%(644/6511547)	1	-	A	N	68.889%|57.839|97.000|3.000	0.165	0	-	6.024%|10.400|16.000|6.000
MAX92387-1DL-U20	Bacteria	G-	Moraxella	ÄªÀ­¾úÊô	426	146	4.361	6	-	0	0	Microbiome(Airway/Skin)	Moraxella osloensis	°ÂË¹Â½ÄªÀ­¾ú	419	144	4.343	6/11-144(100)-1	-	0	0	98.31	90	0.5665%(18307/3231476)	1.022	-	A	N	95.556%|43.000|125.000|7.000	3.33	23.8	6.013	69.880%|191.086|1667.000|2.000
MAX92387-1DL-U20	Bacteria	G-	Moraxella	ÄªÀ­¾úÊô	426	146	4.361	6	-	0	0	Pathogen(CCRR)	Moraxella catarrhalis	¿¨ËûÄªÀ­¾ú	1	1	0.018	1/11-1(100)-1	-	0	0	97	1	0.004%(74/1863286)	1	-	D	N	2.222%|1.000|1.000|1.000	0.342	0	-	2.410%|3.000|5.000|1.000
MAX92387-1DL-U20	Bacteria	G-	Flavobacterium	»Æ¸Ë¾úÊô	281	97	2.877	7	-	0	0	Unidentified	Flavobacterium daejeonense	»Æ¸Ë¾ú*	87	30	2.089	5/11-35(85.7)-2	-	0	0	97.82	32	0.1322%(4966/3755556)	1.04	-	D	Y	8.889%|3.000|3.000|3.000	9.911	10.8	2.747	9.639%|7.875|21.000|3.000
MAX92387-1DL-U20	Bacteria	G-	Flavobacterium	»Æ¸Ë¾úÊô	281	97	2.877	7	-	0	0	Unidentified	Flavobacterium succinicans	»Æ¸Ë¾ú*	32	11	0.787	5/11-11(100)-1	-	0	0	97.34	24	0.0769%(2820/3664904)	1	-	D	Y	22.222%|4.600|8.000|3.000	2.377	7.6	1.443	22.892%|13.684|63.000|3.000
MAX92387-1DL-U20	Bacteria	G-	Sphingomonas	ÇÊ°±´¼µ¥°û¾úÊô	257	88	2.631	8	-	0	0	Pathogen	Sphingomonas echinoides	¶à´ÌÐÎÇÊ°±´¼µ¥°û¾ú	70	24	1.902	6/11-37(64.9)-2	-	0	0	97.54	38	0.1318%(5620/4264936)	1.05	-	C	Y	80.000%|9.944|19.000|4.000	2.406	6.5	3.683	38.554%|25.562|122.000|2.000
MAX92387-1DL-U20	Bacteria	G-	Sphingomonas	ÇÊ°±´¼µ¥°û¾úÊô	257	88	2.631	8	-	0	0	Unidentified	Sphingomonas hengshuiensis	ÇÊ°±´¼µ¥°û¾ú*	21	8	0.465	1/11-8(100)-1	-	0	0	96.33	14	0.0246%(1284/5228389)	1	-	C	N	26.667%|6.500|13.000|3.000	1.104	0	-	10.843%|8.556|23.000|3.000
MAX92387-1DL-U20	Bacteria	G-	Sphingomonas	ÇÊ°±´¼µ¥°û¾úÊô	257	88	2.631	8	-	0	0	Unidentified	Sphingomonas sanxanigenens	ÇÊ°±´¼µ¥°û¾ú*	15	6	0.264	1/11-6(100)-1	-	0	0	97.44	6	0.0199%(1307/6580298)	1	-	D	N	4.444%|5.000|6.000|4.000	1.025	0	-	2.410%|28.000|28.000|28.000
MAX92387-1DL-U20	Bacteria	G-	Sphingobium	-	211	73	2.16	9	-	0	0	Unidentified	Sphingobium yanoikuyae	Ê¸Ò°¿ÚÇÊÖ¬¾ú	113	39	1.265	5/11-45(86.7)-2	-	0	0	98.28	62	0.1627%(9001/5532633)	1.005	-	D	Y	2.222%|3.000|3.000|3.000	12.873	28.1	1.372	16.867%|8.429|26.000|2.000
MAX92387-1DL-U20	Bacteria	G-	Sphingobium	-	211	73	2.16	9	-	0	0	Pathogen	Sphingobium xenophagum	ÊÉÒìÎïÇÊÖ¬¾ú	38	13	0.557	4/11-13(100)-1	-	0	0	97.89	31	0.0762%(3218/4221110)	1	-	D	N	15.556%|5.286|9.000|4.000	2.457	0	-	26.506%|8.864|39.000|3.000
MAX92387-1DL-U20	Bacteria	G-	Sphingobium	-	211	73	2.16	9	-	0	0	Unidentified	Sphingobium baderi	-	25	9	0.338	1/11-9(100)-1	-	0	0	97.71	8	0.0505%(2313/4583422)	1.024	-	D	N	11.111%|5.200|6.000|4.000	1.643	0	-	18.072%|11.333|30.000|3.000
MAX92387-1DL-U20	Bacteria	G+	Corynebacterium	°ô¸Ë¾úÊô	180	62	1.843	10	-	0	0	Microbiome(Airway)	Corynebacterium variabile	±äÒì°ô×´¸Ë¾ú	20	7	0.401	2/11-7(100)-1	-	0	0	97.82	20	0.0439%(1402/3192709)	1	-	-	N	-	-	0	-	-
MAX92387-1DL-U20	Bacteria	G+	Corynebacterium	°ô¸Ë¾úÊô	180	62	1.843	10	-	0	0	Microbiome(Airway/Skin)	Corynebacterium tuberculostearicum	½áºËÓ²Ö¬Ëá°ô×´¸Ë¾ú	19	7	0.496	2/11-7(100)-1	-	0	0	97.99	17	0.1486%(3646/2453172)	1.015	-	C	N	31.111%|5.143|7.000|4.000	1.263	0	-	27.711%|18.261|71.000|3.000
MAX92387-1DL-U20	Bacteria	G+	Corynebacterium	°ô¸Ë¾úÊô	180	62	1.843	10	-	0	0	Microbiome(Airway)	Corynebacterium pseudogenitalium	°ô×´¸Ë¾ú*	17	6	0.419	1/11-6(100)-1	-	0	0	97.54	16	0.1151%(2995/2601426)	1	-	C	N	46.667%|5.190|10.000|3.000	1.119	0	-	34.940%|19.276|92.000|4.000
MAX92387-1DL-U20	Bacteria	G+	Corynebacterium	°ô¸Ë¾úÊô	180	62	1.843	10	-	0	0	Microbiome(Airway)	Corynebacterium accolens	Óµ¼·°ô×´¸Ë¾ú	8	3	0.211	4/11-202(1.5)-4	-	0	0	97.61	8	0.0318%(774/2431674)	1	-	C	N	51.111%|8.130|21.000|3.000	0.336	0	-	39.759%|22.667|237.000|3.000
MAX92387-1DL-U20	Bacteria	G+	Corynebacterium	°ô¸Ë¾úÊô	180	62	1.843	10	-	0	0	Microbiome(Airway)	Corynebacterium propinquum	½Ó½ü°ô×´¸Ë¾ú	7	3	0.178	2/11-83(3.6)-2	-	0	0	97.31	6	0.02%(502/2515580)	1	-	D	N	13.333%|5.167|7.000|4.000	0.463	0	-	6.024%|13.600|40.000|2.000
MAX92387-1DL-U20	Bacteria	G+	Corynebacterium	°ô¸Ë¾úÊô	180	62	1.843	10	-	0	0	Microbiome(Airway)	Corynebacterium matruchotii	ÂíÊÏ°ô¸Ë¾ú	6	3	0.137	3/11-7(42.9)-2	-	0	0	97.87	5	0.0133%(374/2801919)	1.203	-	D	N	20.000%|4.444|10.000|3.000	0.461	0	-	4.819%|6.500|12.000|3.000
MAX92387-1DL-U20	Bacteria	G-	Methylotenera	¼×Ñõ°·¾úÊô	122	42	1.249	11	-	0	0	Unidentified	Methylotenera versatilis	-	105	36	1.249	5/11-46(78.3)-2	-	0	0	97.62	57	0.2224%(6804/3059871)	1.025	-	D	Y	22.222%|6.600|16.000|4.000	5.437	21.6	1.658	14.458%|20.667|42.000|3.000
MAX92387-1DL-U20	Bacteria	G+	Microbacterium	Î¢¸Ë¾úÊô	121	42	1.239	12	-	0	0	Unidentified	Microbacterium chocolatum	Î¢¸Ë¾ú*	10	4	1.239	1/11-4(100)-1	-	0	0	98.12	10	0.0272%(861/3168630)	1	-	-	N	-	-	0	-	2.410%|8.000|12.000|4.000
MAX92387-1DL-U20	Bacteria	G-	Curvibacter	-	120	42	1.229	13	-	0	0	Unidentified	Curvibacter lanceolatus	-	107	37	1.229	6/11-46(80.4)-2	-	0	0	97	66	0.1113%(7604/6832523)	1.033	-	A	Y	62.222%|10.250|24.000|4.000	3.568	16.2	2.252	33.735%|19.679|171.000|2.000
MAX92387-1DL-U20	Bacteria	G-	Acidovorax	Ê³Ëá¾úÊô	111	38	1.136	14	-	0	0	Unidentified	Acidovorax wautersii	Ê³Ëá¾ú*	78	27	1.136	5/11-28(96.4)-2	-	0	0	97.07	53	0.1354%(7225/5335586)	1	-	A	Y	51.111%|26.826|104.000|4.000	0.994	16.2	1.642	37.349%|36.355|354.000|2.000
MAX92387-1DL-U20	Bacteria	G-	Afipia	°¢·Æ²¨¾úÊô	107	37	1.095	15	-	0	0	Unidentified	Afipia clevelandensis	¿ËÀû·òÀ¼°¢·Æ²¨¾ú	68	24	0.838	5/11-24(100)-1	-	0	0	96.34	45	0.1112%(4894/4399548)	1.011	-	A	Y	48.889%|19.364|34.000|5.000	1.2	6.5	3.578	28.916%|29.083|143.000|2.000
MAX92387-1DL-U20	Bacteria	G-	Afipia	°¢·Æ²¨¾úÊô	107	37	1.095	15	-	0	0	Unidentified	Afipia broomeae	²¼ÊÏ°¢·Æ²¨¾ú	25	9	0.258	3/11-11(81.8)-2	-	0	0	96.76	23	0.0488%(2568/5261968)	1.002	-	C	N	37.778%|6.706|14.000|3.000	1.274	0	-	24.096%|10.500|41.000|3.000
MAX92387-1DL-U20	Bacteria	G+	Micrococcus	Î¢Çò¾úÊô	106	37	1.085	16	-	0	0	Microbiome(Skin)	Micrococcus luteus	ÌÙ»ÆÎ¢Çò¾ú	89	31	1.085	6/11-31(100)-1	-	0	0	97.91	52	0.2079%(5201/2501097)	1.01	-	A	Y	57.778%|10.077|21.000|4.000	3.018	16.2	1.873	38.554%|40.625|192.000|3.000
MAX92387-1DL-U20	Bacteria	G+	Alicyclobacillus	Ö¬»·ËáÑ¿±§¸Ë¾úÊô	104	36	1.065	17	-	0	0	Pathogen	Alicyclobacillus acidocaldarius	ËáÈÈÖ¬»·Ëá¸Ë¾ú	98	34	1.065	5/11-46(73.9)-2	-	0	0	99.12	51	0.1675%(5371/3205686)	1.008	-	-	Y	-	-	9.7	3.438	-
MAX92387-1DL-U20	Bacteria	G+	Kocuria	¿¼¿ËÊÏ¾úÊô	100	35	1.024	18	-	0	0	Unidentified	Kocuria palustris	ÕÓÔó¿â¿Ë¾ú	89	31	1.024	5/11-31(100)-1	-	0	0	98.26	55	0.22%(6281/2854447)	1.009	-	C	N	64.444%|7.931|47.000|3.000	3.835	4.3	7.025	40.964%|23.853|144.000|2.000
MAX92387-1DL-U20	Bacteria	G-	Agrobacterium	ÍÁÈÀ¸Ë¾úÊô	100	35	1.024	19	Agrobacterium tumefaciens complex	65	23	Unidentified	Agrobacterium fabrum	ÍÁÈÀ¸Ë¾ú*	53	19	1.024	5/11-19(100)-1	-	0	0	97.19	29	0.0624%(3485/5582960)	1.022	-	D	Y	6.667%|8.000|10.000|4.000	2.264	8.7	2.092	2.410%|8.000|13.000|3.000
MAX92387-1DL-U20	Bacteria	G-	Sphingobacterium	ÇÊ°±´¼¸Ë¾úÊô	82	29	0.839	20	-	0	0	Unidentified	Sphingobacterium mizutaii	ÇÊ°±´¼¸Ë¾ú*	42	15	0.478	2/11-15(100)-1	-	0	0	98.65	33	0.0664%(3089/4653048)	1	-	-	Y	-	-	7.6	1.894	3.614%|11.333|22.000|6.000
MAX92387-1DL-U20	Bacteria	G-	Sphingobacterium	ÇÊ°±´¼¸Ë¾úÊô	82	29	0.839	20	-	0	0	Pathogen	Sphingobacterium spiritivorum	Ê³´¼ÇÊ°±´¼¸Ë¾ú	35	12	0.361	5/11-15(80)-2	-	0	0	97.59	23	0.0334%(1715/5138967)	1.038	-	-	Y	-	-	5.4	2.21	4.819%|2.000|2.000|2.000
MAX92387-1DL-U20	Bacteria	G-	Asticcacaulis	²»Õ³¸Ë¾úÊô	81	28	0.829	21	-	0	0	Unidentified	Asticcacaulis excentricus	ÀëÖÐ²»Õ³±ú¾ú	75	26	0.829	5/11-26(100)-1	-	0	0	97.56	37	0.1111%(4214/3793195)	1	-	D	Y	15.556%|4.857|7.000|4.000	5.277	8.7	2.96	19.277%|9.562|42.000|2.000
MAX92387-1DL-U20	Bacteria	G+	Lactobacillus	ÈéËá¸Ë¾úÊô	78	27	0.799	22	-	0	0	Microbiome(Airway)	Lactobacillus iners	¶èÐÔÈé¸Ë¾ú	75	26	0.799	4/11-26(100)-1	-	0	0	99.5	49	0.4423%(5887/1331119)	1.009	-	B	Y	11.111%|13.200|18.000|4.000	1.942	8.7	2.96	16.867%|10.571|33.000|3.000
MAX92387-1DL-U20	Bacteria	G-	Brevundimonas	¶Ì²¨µ¥°û¾úÊô	78	27	0.799	23	-	0	0	Pathogen	Brevundimonas vesicularis	ÅÝÄÒ¶Ì²¨µ¥°û¾ú	31	11	0.799	5/11-13(84.6)-4	-	0	0	97.32	25	0.0898%(3004/3345527)	1	-	A	Y	57.778%|56.577|283.000|5.000	0.187	8.7	1.223	39.759%|82.333|708.000|4.000
MAX92387-1DL-U20	Bacteria	G+	Gordonia	¸êµÇÊÏ¾ú	77	27	0.788	24	-	0	0	Unidentified	Gordonia polyisoprenivorans	Ê³ÒìÎì¶þÏ©¸êµÇ¾ú	37	13	0.351	5/11-16(81.2)-2	-	0	0	97.65	29	0.0407%(2379/5844299)	1.029	-	A	Y	62.222%|61.929|125.000|4.000	0.204	9.7	1.298	42.169%|86.943|1047.000|3.000
MAX92387-1DL-U20	Bacteria	G+	Gordonia	¸êµÇÊÏ¾ú	77	27	0.788	24	-	0	0	Unidentified	Gordonia paraffinivorans	¸êµÇ¾ú*	34	12	0.437	1/11-12(100)-1	-	0	0	98.25	25	0.056%(2411/4309120)	1.03	-	D	N	11.111%|7.000|10.000|2.000	1.66	0	-	9.639%|40.250|186.000|4.000
MAX92387-1DL-U20	Bacteria	G+	Janibacter	Á½ÃæÉñ¾úÊô	75	26	0.768	25	-	0	0	Pathogen	Janibacter indicus	Ó¡¶ÈÑóÁ½ÃæÉñ¾ú	69	24	0.768	4/11-24(100)-1	-	0	0	98.31	54	0.1512%(5143/3401189)	1	-	A	Y	33.333%|25.800|62.000|4.000	0.914	7.6	3.112	31.325%|28.808|97.000|2.000
MAX92387-1DL-U20	Bacteria	G+	Brevibacterium	¶Ì¸Ë¾úÊô	73	25	0.747	26	-	0	0	Pathogen	Brevibacterium casei	ÈéÀÒ¶Ì¸Ë¾ú	70	24	0.747	5/11-24(100)-1	-	0	0	98.37	47	0.1247%(4788/3840753)	1.028	-	C	N	26.667%|4.750|7.000|3.000	5.037	4.3	5.525	19.277%|10.688|53.000|2.000
MAX92387-1DL-U20	Bacteria	G-	Mesorhizobium	-	64	22	0.655	27	-	0	0	Unidentified	Mesorhizobium loti	ÖÐÂýÉúÐÍ°ÙÂö¸ù¸ùÁö¾ú	22	8	0.655	3/11-16(50)-2	-	0	0	96.06	6	0.009%(672/7451806)	1	-	D	N	22.222%|9.200|18.000|5.000	0.817	0	-	21.687%|23.389|106.000|4.000
MAX92387-1DL-U20	Bacteria	G-	Comamonas	´ÔÃ«µ¥°û¾úÊô	64	22	0.655	28	-	0	0	Unidentified	Comamonas aquatica	Ë®Éú´ÔÃ«µ¥°û¾ú	35	12	0.655	2/11-12(100)-1	-	0	0	97.5	17	0.0707%(2791/3948015)	1.039	-	D	N	2.222%|6.000|6.000|6.000	1.994	0	-	-
MAX92387-1DL-U20	Bacteria	G-	Prevotella	ÆÕÀ×ÎÖÊÏ¾úÊô	63	22	0.645	29	-	0	0	Microbiome(Airway)	Prevotella copri	ÆÕÊÏ¾ú*	15	6	0.204	3/11-7(85.7)-2	-	0	0	98.76	12	0.0155%(551/3563953)	1.123	-	D	N	24.444%|5.000|9.000|4.000	1.025	0	-	9.639%|16.500|37.000|3.000
MAX92387-1DL-U20	Bacteria	G-	Prevotella	ÆÕÀ×ÎÖÊÏ¾úÊô	63	22	0.645	29	-	0	0	Microbiome(Airway)	Prevotella multiformis	¶àÐÎÆÕÀ×ÎÖ¾ú	11	4	0.175	1/11-4(100)-1	-	0	0	99.28	8	0.0206%(630/3057407)	1.19	-	-	N	-	-	0	-	-
MAX92387-1DL-U20	Bacteria	G-	Prevotella	ÆÕÀ×ÎÖÊÏ¾úÊô	63	22	0.645	29	-	0	0	Microbiome(Airway)	Prevotella nigrescens	²úºÚÆÕÊÏ¾ú	5	2	0.091	1/11-2(100)-1	-	0	0	97.75	4	0.0138%(369/2669193)	1	-	-	N	-	-	0	-	1.205%|3.000|3.000|3.000
MAX92387-1DL-U20	Bacteria	G-	Prevotella	ÆÕÀ×ÎÖÊÏ¾úÊô	63	22	0.645	29	-	0	0	Unidentified	Prevotella paludivivens	ÆÕÊÏ¾ú*	4	2	0.056	1/11-2(100)-1	-	0	0	96.93	3	0.0069%(238/3455832)	1.277	-	-	N	-	-	0	-	-
MAX92387-1DL-U20	Bacteria	G-	Prevotella	ÆÕÀ×ÎÖÊÏ¾úÊô	63	22	0.645	29	-	0	0	Microbiome(Airway)	Prevotella buccalis	¿Ú¼ÕÆÕÀ×ÎÖ¾ú	4	2	0.07	2/11-3154(0.1)-2	-	0	0	99.31	3	0.0105%(290/2756480)	1	-	-	N	-	-	0	-	3.614%|13.000|18.000|3.000
MAX92387-1DL-U20	Bacteria	G-	Prevotella	ÆÕÀ×ÎÖÊÏ¾úÊô	63	22	0.645	29	-	0	0	Microbiome(Airway)	Prevotella timonensis	ÌáÃÉÆÕÀ×ÎÖ¾ú	3	2	0.049	1/11-2(100)-1	-	0	0	99.12	3	0.0071%(213/3000907)	1	-	-	N	-	-	0	-	7.229%|13.333|24.000|4.000
MAX92387-1DL-U20	Bacteria	G+	Streptococcus	Á´Çò¾úÊô	58	20	0.594	30	-	0	0	Microbiome(Airway/Skin)	Streptococcus parasanguinis	¸±ÑªÁ´Çò¾ú	6	3	0.342	3/11-39(7.7)-2	-	0	0	98.69	6	0.0176%(380/2153652)	1	-	-	N	-	-	0	-	2.410%|4.000|5.000|3.000
MAX92387-1DL-U20	Bacteria	G+	Streptococcus	Á´Çò¾úÊô	58	20	0.594	30	-	0	0	Microbiome(Airway/Skin)	Streptococcus oralis	¿ÚÇ»Á´Çò¾ú	4	2	0.252	3/11-425(0.5)-3	-	0	0	97.81	4	0.019%(370/1946100)	1	-	-	N	-	-	0	-	10.843%|7.889|25.000|3.000
MAX92387-1DL-U20	Bacteria	G-	Xanthomonas	»Æµ¥°û¸Ë¾ú	57	20	0.584	31	-	0	0	Pathogen	Xanthomonas campestris	Ò°ÓÍ²Ë»Æµ¥°û¾ú	44	16	0.584	5/11-125(12.8)-3	-	0	0	97.82	38	0.0718%(3546/4942039)	1	-	D	Y	15.556%|7.000|12.000|5.000	2.148	124.5	0.121	31.325%|92.962|963.000|3.000
MAX92387-1DL-U20	Bacteria	G-	Cellvibrio	ÏËÎ¬»¡¾úÊô	56	20	0.573	32	-	0	0	Unidentified	Cellvibrio mixtus	»ìºÏÏËÎ¬»¡¾ú	45	16	0.573	5/11-16(100)-1	-	0	0	97.09	25	0.058%(3007/5183709)	1	-	-	Y	-	-	9.7	1.579	1.205%|3.000|3.000|3.000
MAX92387-1DL-U20	Bacteria	G-	Bradyrhizobium	ÂýÉú¸ùÁö¾úÊô	50	18	0.512	33	-	0	0	Unidentified	Bradyrhizobium japonicum	ÈÕ±¾ÂýÉú¸ùÁö¾ú	23	8	0.343	3/11-9(88.9)-2	-	0	0	97.08	7	0.0142%(1080/7589915)	1	-	D	Y	6.667%|5.333|8.000|3.000	1.474	3.2	2.421	3.614%|4.000|4.000|4.000
MAX92387-1DL-U20	Bacteria	G-	Bradyrhizobium	ÂýÉú¸ùÁö¾úÊô	50	18	0.512	33	-	0	0	Unidentified	Bradyrhizobium valentinum	ÂýÉú¸ùÁö¾ú*	7	3	0.087	2/11-3(100)-1	-	0	0	96	6	0.0089%(811/9146476)	1	-	D	N	15.556%|7.286|14.000|3.000	0.328	0	-	9.639%|6.625|12.000|2.000
MAX92387-1DL-U20	Bacteria	G-	Bradyrhizobium	ÂýÉú¸ùÁö¾úÊô	50	18	0.512	33	-	0	0	Unidentified	Bradyrhizobium icense	ÂýÉú¸ùÁö¾ú*	6	3	0.082	1/11-3(100)-1	-	0	0	96.01	6	0.0065%(542/8322773)	1	-	D	N	15.556%|7.429|17.000|4.000	0.276	0	-	10.843%|4.000|6.000|3.000
MAX92387-1DL-U20	Bacteria	G-	Methylorubrum	-	49	17	0.502	34	-	0	0	Unidentified	Methylorubrum extorquens	-	35	12	0.424	5/11-13(92.3)-2	-	0	0	96.66	32	0.0446%(2440/5471154)	1	-	A	Y	60.000%|23.926|48.000|4.000	0.5	7.6	1.579	38.554%|33.656|283.000|2.000
MAX92387-1DL-U20	Bacteria	G-	Methylorubrum	-	49	17	0.502	34	-	0	0	Unidentified	Methylorubrum populi	-	7	3	0.078	2/11-4(75)-2	-	0	0	97.13	6	0.0075%(445/5943875)	1	-	D	N	6.667%|6.667|9.000|4.000	0.359	0	-	13.253%|17.091|47.000|4.000
MAX92387-1DL-U20	Bacteria	G-	Cloacibacterium	-	49	17	0.502	35	-	0	0	Unidentified	Cloacibacterium normanense	Ëó¾ú*	49	17	0.502	6/11-17(100)-1	-	0	0	97.31	26	0.0847%(2338/2759562)	1	-	C	Y	42.222%|9.684|39.000|3.000	1.729	6.5	2.578	37.349%|73.000|552.000|2.000
MAX92387-1DL-U20	Bacteria	G-	Paraburkholderia	-	46	16	0.471	36	-	0	0	Pathogen	Paraburkholderia fungorum	-	27	10	0.471	5/11-13(76.9)-2	-	0	0	97.37	19	0.0202%(1834/9058983)	1	-	A	Y	91.111%|1005.000|3115.000|4.000	0.009	8.7	1.066	56.627%|1294.447|12915.000|2.000
MAX92387-1DL-U20	Bacteria	G-	Polynucleobacter	¶àºË¸Ë¾úÊô	44	16	0.45	37	-	0	0	Unidentified	Polynucleobacter necessarius	±ØÐè¶àºË¸Ë¾ú	22	8	0.45	4/11-13(61.5)-2	-	0	0	97.22	10	0.0435%(823/1893413)	1	-	A	N	51.111%|29.826|43.000|12.000	0.252	0	-	28.916%|43.042|222.000|5.000
MAX92387-1DL-U20	Bacteria	G+	Priestia	-	43	15	0.44	38	-	0	0	Unidentified	Priestia megaterium	-	25	9	0.232	1/11-9(100)-1	-	0	0	98.72	20	0.0273%(1456/5323602)	1	-	-	N	-	-	0	-	-
MAX92387-1DL-U20	Bacteria	G+	Priestia	-	43	15	0.44	38	-	0	0	Unidentified	Priestia flexa	-	17	6	0.209	5/11-10(60)-2	-	0	0	98.7	15	0.0307%(1234/4018990)	1.06	-	-	Y	-	-	9.7	0.596	-
MAX92387-1DL-U20	Bacteria	G-	Burkholderia	²®¿Ë»ô¶ûµÂ¾úÊô	42	15	0.43	39	Burkholderia cepacia complex	35	12	Pathogen	Burkholderia multivorans	¶àÊÉ²®¿Ë»ô¶ûµÂ¾ú	6	3	0.43	1/11-3(100)-1	-	0	0	97.32	6	0.0124%(782/6322746)	1	-	-	N	-	-	0	-	-
MAX92387-1DL-U20	Bacteria	G+	Bacillus	Ñ¿°û¸Ë¾úÊô	38	13	0.389	40	Bacillus subtilis group	16	6	Pathogen	Bacillus subtilis	¿Ý²ÝÑ¿°û¸Ë¾ú	14	5	0.274	4/11-5(100)-1	-	0	0	98.52	13	0.0288%(1213/4215606)	1.046	-	-	Y	-	-	4.3	1.105	1.205%|6.000|6.000|6.000
MAX92387-1DL-U20	Bacteria	G+	Bacillus	Ñ¿°û¸Ë¾úÊô	38	13	0.389	40	-	0	0	Unidentified	Bacillus infantis	Ó¤¶ùÑ¿°û¸Ë¾ú	5	2	0.085	1/11-2(100)-1	-	0	0	98.95	5	0.0078%(380/4884713)	1	-	-	N	-	-	0	-	-
MAX92387-1DL-U20	Bacteria	G+	Bacillus	Ñ¿°û¸Ë¾úÊô	38	13	0.389	40	Bacillus cereus group	15	6	Pathogen(CCRR)	Bacillus cereus group	À¯ÑùÑ¿æß¸Ë¾ú¸´ºÏÈº	15	6	0	3/11-6(100)-1	-	0	0	-	-	-	-	-	D	Y	2.222%|1.000|1.000|1.000	5.126	1.1	4.736	-
MAX92387-1DL-U20	Bacteria	G+	Bacillus	Ñ¿°û¸Ë¾úÊô	38	13	0.389	40	Bacillus cereus group	15	6	Pathogen(CCRR)	Bacillus cereus	À¯ÑùÑ¿æß¸Ë¾ú	1	1	0.015	1/11-1(100)-1	-	0	0	97.98	1	0.0028%(152/5478803)	1	-	D	N	4.444%|1.500|2.000|1.000	0.228	0	-	2.410%|1.000|1.000|1.000
MAX92387-1DL-U20	Bacteria	G+	Bacillus	Ñ¿°û¸Ë¾úÊô	38	13	0.389	40	Bacillus cereus group	15	6	Pathogen(CCRR)	Bacillus anthracis	Ì¿¾ÒÑ¿°û¸Ë¾ú	1	1	0.015	1/11-1(100)-1	-	0	0	98.87	1	0.008%(442/5503926)	1	-	-	N	-	-	0	-	-
MAX92387-1DL-U20	Bacteria	ntm	Mycobacterium	·ÖÖ¦¸Ë¾úÊô	37	13	0.379	41	-	0	0	Pathogen(CCRR)	Mycobacterium leprae	Âé·ç·ÖÖ¦¸Ë¾ú	14	5	0.363	2/11-5(100)-1	-	0	0	97.2	12	0.0307%(978/3187112)	1.078	-	D	N	2.222%|1.000|1.000|1.000	4.785	0	-	-
MAX92387-1DL-U20	Bacteria	ntm	Mycobacterium	·ÖÖ¦¸Ë¾úÊô	37	13	0.379	41	Mycobacterium avium complex MAC	3	2	Pathogen(CCRR)	Mycobacterium avium complex MAC	Äñ-°ûÄÚ·ÖÖ§¸Ë¾ú¸´ºÏÈº	3	2	0	2/11-2(100)-1	-	0	0	-	-	-	-	-	D	N	11.111%|1.000|1.000|1.000	1.025	0	-	20.482%|2.471|10.000|1.000
MAX92387-1DL-U20	Bacteria	ntm	Mycobacterium	·ÖÖ¦¸Ë¾úÊô	37	13	0.379	41	Mycobacterium avium complex MAC	3	2	Pathogen(CCRR)	Mycobacterium intracellulare	Ï¸°ûÄÚ·ÖÖ¦¸Ë¾ú	1	1	0.015	1/11-1(100)-1	-	0	0	95.44	1	0.0009%(51/5402402)	1	-	-	N	-	-	0	-	-
MAX92387-1DL-U20	Bacteria	G+	Aerococcus	ÆøÇò¾úÊô	37	13	0.379	42	-	0	0	Pathogen	Aerococcus viridans	Ç³ÂÌÉ«ÆøÇò¾ú	14	5	0.289	2/11-5(100)-1	-	0	0	98.31	13	0.066%(1451/2199877)	1	-	D	N	6.667%|5.333|7.000|3.000	0.897	0	-	2.410%|6.000|9.000|3.000
MAX92387-1DL-U20	Bacteria	G+	Aerococcus	ÆøÇò¾úÊô	37	13	0.379	42	-	0	0	Unidentified	Aerococcus urinaeequi	-	4	2	0.09	1/11-2(100)-1	-	0	0	98.38	4	0.0369%(743/2013339)	1	-	D	N	2.222%|5.000|5.000|5.000	0.273	0	-	10.843%|11.556|19.000|2.000
MAX92387-1DL-U20	Bacteria	G-	Cupriavidus	Ì°Í­¾úÊô	33	12	0.338	43	-	0	0	Pathogen	Cupriavidus metallidurans	ÄÍ½ðÊôÌ°Í­¾ú	10	4	0.163	2/11-4(100)-1	-	0	0	98.79	6	0.0187%(1292/6913352)	1	-	B	N	11.111%|106.200|136.000|61.000	0.032	0	-	7.229%|52.833|161.000|6.000
MAX92387-1DL-U20	Bacteria	G-	Cupriavidus	Ì°Í­¾úÊô	33	12	0.338	43	-	0	0	Pathogen	Cupriavidus pauculus	ÉÙ¼ûÌ°Í­¾ú	8	3	0.122	1/11-3(100)-1	-	0	0	96.88	6	0.0055%(406/7402815)	1	-	A	N	48.889%|23.909|50.000|6.000	0.114	0	-	22.892%|46.632|235.000|2.000
MAX92387-1DL-U20	Bacteria	G-	Cupriavidus	Ì°Í­¾úÊô	33	12	0.338	43	-	0	0	Unidentified	Cupriavidus basilensis	°ÍÈû¶ûÌ°Í­¾ú	4	2	0.053	3/11-4(50)-2	-	0	0	97.57	4	0.005%(423/8421483)	1	-	C	N	35.556%|8.938|16.000|5.000	0.153	0	-	19.277%|15.375|56.000|3.000
MAX92387-1DL-U20	Bacteria	G+	Kytococcus	Æ¤·ôÇò¾úÊô	32	11	0.328	44	-	0	0	Microbiome(Skin)	Kytococcus sedentarius	²»¶¯¸ÇÇò¾ú*	32	11	0.328	3/11-11(100)-1	-	0	0	97.46	27	0.0803%(2236/2785024)	1.051	-	B	N	4.444%|12.500|20.000|5.000	0.875	0	-	22.892%|8.789|31.000|2.000
MAX92387-1DL-U20	Bacteria	G-	Epilithonimonas	-	31	11	0.317	45	-	0	0	Unidentified	Epilithonimonas hominis	-	19	7	0.235	2/11-7(100)-1	-	0	0	97.96	14	0.0539%(1504/2788642)	1	-	-	N	-	-	0	-	-
MAX92387-1DL-U20	Bacteria	G-	Epilithonimonas	-	31	11	0.317	45	-	0	0	Unidentified	Epilithonimonas bovis	-	8	3	0.082	1/11-3(100)-1	-	0	0	98.45	7	0.0284%(951/3346045)	1	-	-	N	-	-	0	-	-
MAX92387-1DL-U20	Bacteria	G-	Aeromonas	Æøµ¥°û¾úÊô	30	11	0.307	46	-	0	0	Pathogen	Aeromonas caviae	ëàÊóÆøµ¥°û¾ú	8	3	0.307	2/11-4(75)-2	-	0	0	97.88	8	0.021%(964/4586140)	1.067	-	D	N	2.222%|4.000|4.000|4.000	0.684	0	-	14.458%|13.417|44.000|3.000
MAX92387-1DL-U20	Bacteria	G-	Sphingopyxis	ÇÊ°±´¼ºÐ¾ú	29	10	0.297	47	-	0	0	Unidentified	Sphingopyxis macrogoltabida	½â¾ÛÒÒ¶þ´¼ÇÊ°±´¼ºÐ¾ú	7	3	0.116	1/11-3(100)-1	-	0	0	97.72	3	0.0097%(494/5098553)	1	-	D	N	2.222%|7.000|7.000|7.000	0.342	0	-	2.410%|8.500|14.000|3.000
MAX92387-1DL-U20	Bacteria	G-	Sphingopyxis	ÇÊ°±´¼ºÐ¾ú	29	10	0.297	47	-	0	0	Unidentified	Sphingopyxis fribergensis	-	5	2	0.081	1/11-2(100)-1	-	0	0	97.16	4	0.0094%(488/5202172)	1	-	D	N	17.778%|4.125|7.000|3.000	0.414	0	-	21.687%|9.278|28.000|2.000
MAX92387-1DL-U20	Bacteria	G-	Sphingopyxis	ÇÊ°±´¼ºÐ¾ú	29	10	0.297	47	-	0	0	Unidentified	Sphingopyxis alaskensis	°¢À­Ë¹¼ÓÇÊ°±´¼ºÐ¾ú	4	2	0.1	2/11-4(50)-2	-	0	0	97.66	3	0.0079%(268/3373713)	1.284	-	D	N	8.889%|3.750|4.000|3.000	0.365	0	-	21.687%|6.222|19.000|2.000
MAX92387-1DL-U20	Bacteria	G-	Paracoccus	¸±Çò¾ú	29	10	0.297	48	-	0	0	Pathogen	Paracoccus yeei	ÒÁÊÏ¸±Çò¾ú	9	4	0.123	2/11-5(80)-2	-	0	0	97.91	5	0.0166%(777/4668852)	1	-	D	N	8.889%|6.750|9.000|6.000	0.456	0	-	9.639%|12.000|27.000|3.000
MAX92387-1DL-U20	Bacteria	G-	Paracoccus	¸±Çò¾ú	29	10	0.297	48	-	0	0	Pathogen	Paracoccus sanguinis	¸±Çò¾ú*	6	3	0.106	1/11-3(100)-1	-	0	0	97.42	5	0.012%(430/3588279)	1	-	D	N	4.444%|4.000|5.000|3.000	0.513	0	-	13.253%|8.818|24.000|2.000
MAX92387-1DL-U20	Bacteria	G-	Paracoccus	¸±Çò¾ú	29	10	0.297	48	-	0	0	Unidentified	Paracoccus saliphilus	¸±Çò¾ú*	4	2	0.068	1/11-2(100)-1	-	0	0	96.91	3	0.0112%(420/3742665)	1	-	D	N	2.222%|8.000|8.000|8.000	0.171	0	-	4.819%|10.250|19.000|6.000
MAX92387-1DL-U20	Bacteria	G-	Methylobacterium	¼×»ù¸Ë¾úÊô	29	10	0.297	49	-	0	0	Pathogen	Methylobacterium radiotolerans	ÄÍ·øÉä¼×»ù¸Ë¾ú	11	4	0.238	3/11-4(100)-1	-	0	0	97.11	10	0.0152%(1048/6899110)	1	-	D	Y	22.222%|6.900|16.000|4.000	0.545	3.2	1.158	3.614%|20.000|38.000|5.000
MAX92387-1DL-U20	Bacteria	G-	Methylobacterium	¼×»ù¸Ë¾úÊô	29	10	0.297	49	-	0	0	Pathogen	Methylobacterium aquaticum	Ë®Éú¼×»ù¸Ë¾ú	3	2	0.059	1/11-2(100)-1	-	0	0	97	3	0.004%(299/7557960)	1	-	-	N	-	-	0	-	7.229%|9.500|17.000|2.000
MAX92387-1DL-U20	Bacteria	G-	Novosphingobium	-	28	10	0.287	50	-	0	0	Unidentified	Novosphingobium nitrogenifigens	-	7	3	0.154	2/11-5(60)-2	-	0	0	97.33	7	0.0141%(591/4180411)	1	-	-	N	-	-	0	-	2.410%|3.000|3.000|3.000
MAX92387-1DL-U20	Bacteria	G-	Novosphingobium	-	28	10	0.287	50	-	0	0	Unidentified	Novosphingobium pentaromativorans	ÐÂÇÊ°±´¼¸Ë¾ú*	4	2	0.067	1/11-2(100)-1	-	0	0	97.53	3	0.0239%(1307/5457578)	1	-	D	N	4.444%|2.500|3.000|2.000	0.547	0	-	12.048%|9.300|19.000|3.000
MAX92387-1DL-U20	Bacteria	G-	Novosphingobium	-	28	10	0.287	50	-	0	0	Unidentified	Novosphingobium aromaticivorans	ÈÜ·¼ÌþÐÂÇÊ°±´¼¸Ë¾ú	3	2	0.065	1/11-2(100)-1	-	0	0	97.25	3	0.0102%(431/4233314)	1	-	D	N	2.222%|3.000|3.000|3.000	0.342	0	-	7.229%|7.667|25.000|3.000
MAX92387-1DL-U20	Bacteria	G-	Massilia	ÂíÈü¾úÊô	28	10	0.287	51	-	0	0	Microbiome(Airway)	Massilia timonae	µÙÄªÄÚÂíÈü¾ú	8	3	0.133	2/11-4(75)-2	-	0	0	97.31	8	0.012%(719/5969261)	1	-	-	N	-	-	0	-	-
MAX92387-1DL-U20	Bacteria	G-	Massilia	ÂíÈü¾úÊô	28	10	0.287	51	-	0	0	Microbiome(Airway)	Massilia alkalitolerans	ÂíÈü¾ú*	4	2	0.065	2/11-2(100)-1	-	0	0	96.94	4	0.0078%(477/6111684)	1.151	-	-	N	-	-	0	-	3.614%|8.667|12.000|5.000
MAX92387-1DL-U20	Bacteria	G-	Massilia	ÂíÈü¾úÊô	28	10	0.287	51	-	0	0	Unidentified	Massilia yuzhufengensis	-	3	2	0.053	1/11-2(100)-1	-	0	0	96.69	3	0.0054%(299/5580237)	1	-	-	N	-	-	0	-	3.614%|3.667|6.000|2.000
MAX92387-1DL-U20	Bacteria	G-	Massilia	ÂíÈü¾úÊô	28	10	0.287	51	-	0	0	Unidentified	Massilia namucuonensis	ÂíÈü¾ú*	3	2	0.035	2/11-3(66.7)-2	-	0	0	96.41	3	0.0051%(436/8489111)	1	-	-	N	-	-	0	-	3.614%|2.667|3.000|2.000
MAX92387-1DL-U20	Bacteria	G-	Aquabacterium	-	28	10	0.287	52	-	0	0	Unidentified	Aquabacterium parvum	-	28	10	0.287	3/11-10(100)-1	-	0	0	96.78	19	0.0435%(1943/4462729)	1.039	-	A	N	35.556%|19.812|136.000|4.000	0.483	0	-	27.711%|17.261|84.000|3.000
MAX92387-1DL-U20	Bacteria	G-	Rhodoferax	ºìÓý¾úÊô	27	10	0.276	53	-	0	0	Unidentified	Rhodoferax saidenbachensis	-	16	6	0.193	5/11-10(60)-2	-	0	0	96.2	12	0.032%(1363/4264855)	1	-	D	Y	15.556%|5.571|8.000|3.000	0.981	5.4	1.01	13.253%|9.091|33.000|3.000
MAX92387-1DL-U20	Bacteria	G-	Rhodoferax	ºìÓý¾úÊô	27	10	0.276	53	-	0	0	Unidentified	Rhodoferax ferrireducens	Ìú»¹Ô­ºìÓý¾ú	8	3	0.083	2/11-5(60)-2	-	0	0	96.62	4	0.0106%(529/4969784)	1	-	-	N	-	-	0	-	3.614%|10.333|13.000|5.000
MAX92387-1DL-U20	Bacteria	G-	Rhizobium	¸ùÁö¾úÊô	26	9	0.266	54	-	0	0	Pathogen	Rhizobium pusense	¸ùÁö¾ú*	19	7	0.266	3/11-7(100)-1	-	0	0	97.87	18	0.0336%(1847/5492901)	1	-	A	N	51.111%|78.174|334.000|4.000	0.083	0	-	38.554%|103.281|892.000|3.000
MAX92387-1DL-U20	Bacteria	G+	Meiothermus	ÑÇÆÜÈÈ¾úÊô	26	9	0.266	55	-	0	0	Unidentified	Meiothermus silvanus	É­ÁÖÑÇÆÜÈÈ¾ú	16	6	0.159	5/11-9(66.7)-2	-	0	0	97.69	15	0.0295%(1099/3721669)	1	-	C	Y	44.444%|6.800|14.000|3.000	0.804	4.3	1.263	38.554%|73.156|807.000|2.000
MAX92387-1DL-U20	Bacteria	G+	Meiothermus	ÑÇÆÜÈÈ¾úÊô	26	9	0.266	55	-	0	0	Unidentified	Meiothermus ruber	ºìÉ«ÑÇÆÜÈÈ¾ú	9	4	0.107	2/11-4(100)-1	-	0	0	98.4	8	0.018%(559/3098881)	1.136	-	-	N	-	-	0	-	-
MAX92387-1DL-U20	Bacteria	G-	Bacteroides	Äâ¸Ë¾úÊô	26	9	0.266	56	-	0	0	Microbiome(Airway)	Bacteroides uniformis	µ¥ÐÎÄâ¸Ë¾ú	12	5	0.266	5/11-17931(0)-4	-	0	0	99.37	11	0.0174%(849/4883234)	1	-	D	Y	15.556%|3.857|5.000|3.000	1.063	4.3	0.947	8.434%|10.286|19.000|4.000
MAX92387-1DL-U20	Bacteria	G-	Variovorax	Ì°ÊÉ¾úÊô	23	8	0.235	57	-	0	0	Unidentified	Variovorax paradoxus	ÕùÂÛÌ°ÊÉ¾ú	23	8	0.235	3/11-16(50)-2	-	0	0	96.84	14	0.0137%(1033/7515890)	1	-	B	N	11.111%|18.000|26.000|11.000	0.437	0	-	3.614%|8.667|13.000|6.000
MAX92387-1DL-U20	Bacteria	G+	Jeotgalicoccus	-	23	8	0.235	58	-	0	0	Unidentified	Jeotgalicoccus aerolatus	-	18	7	0.235	1/11-7(100)-1	-	0	0	97.64	16	0.0595%(1354/2277311)	1	-	-	N	-	-	0	-	-
MAX92387-1DL-U20	Bacteria	G-	Collimonas	-	22	8	0.225	59	-	0	0	Unidentified	Collimonas pratensis	²ÝµéÉ½¸Úµ¥°û¾ú	11	4	0.134	2/11-4(100)-1	-	0	0	97.25	11	0.0199%(1113/5585899)	1	-	-	N	-	-	0	-	3.614%|5.333|10.000|2.000
MAX92387-1DL-U20	Bacteria	G-	Collimonas	-	22	8	0.225	59	-	0	0	Unidentified	Collimonas fungivorans	-	7	3	0.091	1/11-3(100)-1	-	0	0	96.79	5	0.007%(368/5264323)	1	-	D	N	8.889%|7.750|10.000|4.000	0.309	0	-	12.048%|15.500|38.000|4.000
MAX92387-1DL-U20	Bacteria	G+	Lactococcus	ÈéÇò¾úÊô	20	7	0.205	60	-	0	0	Microbiome(Airway)	Lactococcus lactis	ÈéËáÈéÇò¾ú	13	5	0.163	2/11-32(15.6)-2	-	0	0	98.49	11	0.0436%(1096/2511408)	1.109	-	D	N	2.222%|7.000|7.000|7.000	0.635	0	-	8.434%|6.000|12.000|3.000
MAX92387-1DL-U20	Bacteria	G+	Lactococcus	ÈéÇò¾úÊô	20	7	0.205	60	-	0	0	Pathogen	Lactococcus raffinolactis	ÃÞ×ÓÌÇÈéÇò¾ú	3	2	0.041	1/11-2(100)-1	-	0	0	98.69	3	0.0099%(228/2292235)	1	-	-	N	-	-	0	-	2.410%|11.000|16.000|6.000
MAX92387-1DL-U20	Bacteria	G-	Bosea	-	20	7	0.205	61	-	0	0	Unidentified	Bosea lupini	-	18	7	0.205	4/11-7(100)-1	-	0	0	97.09	15	0.0205%(1255/6128076)	1	-	D	Y	13.333%|4.167|7.000|3.000	1.476	3.2	1.894	12.048%|12.700|42.000|4.000
MAX92387-1DL-U20	Bacteria	G-	Neisseria	ÄÎÉª¾ú	18	7	0.184	62	-	0	0	Microbiome(Airway)	Neisseria elongata	ÑÓ³¤ÄÎÉª¾ú	3	2	0.184	3/11-45(4.4)-3	-	0	0	97.6	3	0.0095%(228/2397276)	1	-	B	N	2.222%|13.000|13.000|13.000	0.079	0	-	1.205%|3.000|3.000|3.000
MAX92387-1DL-U20	Bacteria	G-	Haemophilus	ÊÈÑª¸Ë¾úÊô	18	7	0.184	63	-	0	0	Pathogen	Haemophilus parainfluenzae	¸±Á÷¸ÐÊÈÑª¸Ë¾ú	10	4	0.15	6/11-5006(0.1)-5	-	0	0	98.06	7	0.0224%(477/2124757)	1	-	-	N	-	-	0	-	10.843%|18.556|38.000|10.000
MAX92387-1DL-U20	Bacteria	G-	Haemophilus	ÊÈÑª¸Ë¾úÊô	18	7	0.184	63	-	0	0	Pathogen(CCRR)	Haemophilus influenzae	Á÷¸ÐÊÈÑª¸Ë¾ú	2	1	0.035	4/11-15(6.7)-3	-	0	0	98.69	2	0.0083%(152/1834484)	1	-	D	N	2.222%|2.000|2.000|2.000	0.342	0	-	4.819%|1.750|2.000|1.000
MAX92387-1DL-U20	Bacteria	G+	Brachybacterium	¶Ì×´¸Ë¾úÊô	18	7	0.184	64	-	0	0	Unidentified	Brachybacterium muris	Êó¶Ì×´¸Ë¾ú	13	5	0.184	1/11-5(100)-1	-	0	0	98.91	12	0.0288%(938/3257013)	1	-	-	N	-	-	0	-	8.434%|12.429|30.000|3.000
MAX92387-1DL-U20	Bacteria	G-	Rhodopseudomonas	ºì¼Ùµ¥°û¾úÊô	17	6	0.174	65	-	0	0	Unidentified	Rhodopseudomonas palustris	ÕÓÔóºì¼Ùµ¥°û¾ú	17	6	0.174	2/11-7(85.7)-2	-	0	0	96.01	6	0.0088%(470/5331656)	1	-	B	N	17.778%|14.000|25.000|7.000	0.415	0	-	8.434%|19.143|32.000|8.000
MAX92387-1DL-U20	Bacteria	G-	Pantoea	·º¾ú	17	6	0.174	66	Pantoea agglomerans group	12	5	Pathogen	Pantoea agglomerans	³ÉÍÅ·º¾ú	12	5	0.174	1/11-5(100)-1	-	0	0	98.39	12	0.0205%(997/4858869)	1	-	D	N	2.222%|6.000|6.000|6.000	0.684	0	-	10.843%|20.778|66.000|3.000
MAX92387-1DL-U20	Bacteria	G-	Achromobacter	ÎÞÉ«¸Ë¾úÊô	17	6	0.174	67	-	0	0	Pathogen	Achromobacter xylosoxidans	Ä¾ÌÇÑõ»¯ÎÞÉ«¸Ë¾ú	6	3	0.174	1/11-3(100)-1	-	0	0	96.65	4	0.0064%(471/7359146)	1	-	D	N	4.444%|9.500|11.000|8.000	0.216	0	-	14.458%|8.667|32.000|3.000
MAX92387-1DL-U20	Bacteria	G-	Xanthobacter	»ÆÉ«¸Ë¾úÊô	16	6	0.164	68	-	0	0	Unidentified	Xanthobacter autotrophicus	×ÔÑø»ÆÉ«¸Ë¾ú	16	6	0.164	5/11-8(75)-3	-	0	0	97.52	6	0.0177%(998/5625098)	1	-	D	Y	8.889%|4.000|6.000|3.000	1.367	7.6	0.722	1.205%|8.000|8.000|8.000
MAX92387-1DL-U20	Bacteria	G-	Solimonas	-	16	6	0.164	69	-	0	0	Unidentified	Solimonas aquatica	-	10	4	0.164	2/11-4(100)-1	-	0	0	96.39	6	0.0212%(939/4427055)	1	-	-	N	-	-	0	-	-
MAX92387-1DL-U20	Bacteria	G-	Enterobacter	³¦¸Ë¾úÊô	16	6	0.164	70	Enterobacter cloacae complex	16	6	Pathogen(CCRR)	Enterobacter cloacae complex	Òõ¹µ³¦¸Ë¾ú¸´ºÏÈº	16	6	0	9/11-44(13.6)-4	-	0	0	-	-	-	-	-	C	Y	86.667%|5.410|33.000|1.000	1.011	3.2	1.684	61.446%|24.686|404.000|1.000
MAX92387-1DL-U20	Bacteria	G-	Enterobacter	³¦¸Ë¾úÊô	16	6	0.164	70	Enterobacter cloacae complex	16	6	Unidentified	Enterobacter hormaechei	»ôÊÏ³¦¸Ë¾ú	6	3	0.164	1/11-3(100)-1	-	0	0	98.39	6	0.0107%(530/4975856)	1	-	B	N	4.444%|13.500|24.000|3.000	0.152	0	-	13.253%|49.455|239.000|3.000
MAX92387-1DL-U20	Bacteria	G-	Delftia	´ú¶û¸£ÌØ¾úÊô	16	6	0.164	71	-	0	0	Pathogen	Delftia acidovorans	Ê³Ëá´ú¶û·òÌØ¾ú	6	3	0.083	1/11-3(100)-1	-	0	0	97.5	4	0.0129%(872/6767514)	1.081	-	A	N	33.333%|43.000|214.000|3.000	0.048	0	-	19.277%|20.188|261.000|2.000
MAX92387-1DL-U20	Bacteria	G-	Delftia	´ú¶û¸£ÌØ¾úÊô	16	6	0.164	71	-	0	0	Unidentified	Delftia tsuruhatensis	´ú¶û·òÌØ¾ú*	5	2	0.081	3/11-4(50)-3	-	0	0	97.28	4	0.0138%(788/5730124)	1	-	B	N	17.778%|237.125|708.000|5.000	0.007	0	-	15.663%|88.000|1072.000|3.000
MAX92387-1DL-U20	Bacteria	G+	Actinomyces	·ÅÏß¾úÊô	16	6	0.164	72	-	0	0	Microbiome(Airway)	Actinomyces dentalis	³Ý×´·ÅÏß¾ú	7	3	0.164	2/11-31(9.7)-2	-	0	0	98.88	7	0.0142%(502/3531393)	1	-	D	N	11.111%|9.800|33.000|2.000	0.244	0	-	19.277%|4.875|17.000|2.000
MAX92387-1DL-U20	Bacteria	G+	Rothia	ÂÞÊÏ¾úÊô	15	6	0.154	73	-	0	0	Microbiome(Airway)	Rothia mucilaginosa	ð¤ÒºÂÞÊÏ¾ú	10	4	0.119	6/11-690(0.6)-5	-	0	0	98.13	7	0.0183%(414/2264603)	1	-	D	N	8.889%|5.750|6.000|5.000	0.594	0	-	14.458%|10.417|47.000|3.000
MAX92387-1DL-U20	Bacteria	G+	Rothia	ÂÞÊÏ¾úÊô	15	6	0.154	73	-	0	0	Unidentified	Rothia kristinae	ÂÞÊÏ¾ú*	3	2	0.034	1/11-2(100)-1	-	0	0	98.97	3	0.0093%(219/2355726)	1	-	D	N	2.222%|2.000|2.000|2.000	0.513	0	-	1.205%|4.000|4.000|4.000
MAX92387-1DL-U20	Bacteria	G-	Pseudarcicella	-	15	6	0.154	74	-	0	0	Unidentified	Pseudarcicella hirudinis	-	15	6	0.154	2/11-6(100)-1	-	0	0	98.89	15	0.0177%(1093/6168047)	1	-	-	N	-	-	0	-	1.205%|3.000|3.000|3.000
MAX92387-1DL-U20	Bacteria	G-	Phocaeicola	-	15	6	0.154	75	-	0	0	Unidentified	Phocaeicola vulgatus	ÆÕÍ¨Äâ¸Ë¾ú	3	2	0.154	5/11-273292(0)-5	-	0	0	98.94	3	0.0111%(571/5163189)	1	-	-	N	-	-	0	-	6.024%|6.000|10.000|3.000
MAX92387-1DL-U20	Bacteria	G-	Erwinia	Å·ÎÄ¾úÊô	14	5	0.143	76	-	0	0	Unidentified	Erwinia gerundensis	Å·ÎÄ¾ú*	8	3	0.088	1/11-3(100)-1	-	0	0	98.28	8	0.0149%(669/4481256)	1	-	-	N	-	-	0	-	4.819%|16.500|24.000|3.000
MAX92387-1DL-U20	Bacteria	G-	Erwinia	Å·ÎÄ¾úÊô	14	5	0.143	76	-	0	0	Unidentified	Erwinia billingiae	±ÈÁÖÅ·ÎÄ¾ú	6	3	0.055	3/11-5(60)-3	-	0	0	97.94	6	0.0077%(411/5372268)	1	-	-	Y	-	-	3.2	0.631	1.205%|4.000|4.000|4.000
MAX92387-1DL-U20	Bacteria	G+	Dietzia	µÏ´Ä¾úÊô	14	5	0.143	77	-	0	0	Pathogen	Dietzia maris	º£µÏ´Ä¾ú	10	4	0.143	1/11-4(100)-1	-	0	0	97.97	3	0.02%(680/3406678)	1.093	-	D	N	8.889%|4.500|5.000|4.000	0.759	0	-	15.663%|7.231|13.000|2.000
MAX92387-1DL-U20	Bacteria	G+	Deinococcus	ÆæÒìÇò¾ú	14	5	0.143	78	-	0	0	Unidentified	Deinococcus geothermalis	ÖÐ¶ÈÊÈÈÈÒì³£Çò¾ú	4	2	0.143	2/11-3(66.7)-2	-	0	0	97.52	4	0.0085%(277/3247018)	1	-	D	N	8.889%|4.500|8.000|3.000	0.304	0	-	8.434%|6.714|10.000|4.000
MAX92387-1DL-U20	Bacteria	G+	Bifidobacterium	Ë«Æç¸Ë¾úÊô	14	5	0.143	79	-	0	0	Pathogen	Bifidobacterium adolescentis	Çà´ºË«áª¸Ë¾ú	5	2	0.143	3/11-4298(0)-3	-	0	0	99.33	5	0.0146%(319/2192428)	1	-	-	N	-	-	0	-	2.410%|3.500|4.000|3.000
MAX92387-1DL-U20	Bacteria	G-	Xenophilus	-	13	5	0.133	80	-	0	0	Unidentified	Xenophilus azovorans	-	13	5	0.133	4/11-5(100)-1	-	0	0	96.91	9	0.0224%(1463/6535173)	1	-	A	N	68.889%|84.581|726.000|3.000	0.053	0	-	36.145%|15.600|76.000|2.000
MAX92387-1DL-U20	Bacteria	G-	Stenotrophomonas	Õ­Ê³µ¥°û¾úÊô	13	5	0.133	81	Stenotrophomonas maltophilia group	9	4	Pathogen(CCRR)	Stenotrophomonas maltophilia	ÊÈÂóÑ¿Õ­Ê³µ¥°û¾ú	9	4	0.133	5/11-7(57.1)-3	-	0	0	97.96	5	0.007%(335/4769156)	1	-	C	Y	93.333%|9.071|26.000|2.000	0.339	4.3	0.71	65.060%|15.611|113.000|1.000
MAX92387-1DL-U20	Bacteria	G-	Ramlibacter	-	13	5	0.133	82	-	0	0	Unidentified	Ramlibacter tataouinensis	-	13	5	0.133	2/11-5(100)-1	-	0	0	95.78	6	0.011%(446/4070193)	1	-	D	N	13.333%|5.167|7.000|3.000	0.86	0	-	10.843%|12.333|30.000|3.000
MAX92387-1DL-U20	Bacteria	G-	Klebsiella	¿ËÀ×²®ÊÏ¾ú	13	5	0.133	83	-	0	0	Pathogen(CCRR)	Klebsiella pneumoniae	·ÎÑ×¿ËÀ×²®¾ú	1	1	0.133	6/11-215(0.5)-4	-	0	0	98.4	1	0.0078%(446/5682322)	1	-	D	N	15.556%|1.857|3.000|1.000	0.184	0	-	28.916%|3.208|10.000|1.000
MAX92387-1DL-U20	Bacteria	G-	Bdellovibrio	òÎ»¡¾úÊô	13	5	0.133	84	-	0	0	Unidentified	Bdellovibrio bacteriovorus	ÊÉ¾úòÎ»¡¾ú	11	4	0.133	2/11-4(100)-1	-	0	0	97.43	10	0.0212%(832/3926271)	1	-	-	N	-	-	0	-	-
MAX92387-1DL-U20	Bacteria	G-	Thermomonas	-	12	5	0.123	85	-	0	0	Unidentified	Thermomonas hydrothermalis	-	11	4	0.123	2/11-4(100)-1	-	0	0	97.6	9	0.0354%(866/2448719)	1.085	-	D	N	15.556%|4.571|13.000|3.000	0.822	0	-	14.458%|10.500|39.000|2.000
MAX92387-1DL-U20	Bacteria	G-	Methyloversatilis	-	12	5	0.123	86	-	0	0	Unidentified	Methyloversatilis discipulorum	-	11	4	0.123	1/11-4(100)-1	-	0	0	96.23	11	0.0214%(921/4306529)	1	-	D	N	13.333%|4.500|8.000|3.000	0.835	0	-	19.277%|9.625|30.000|2.000
MAX92387-1DL-U20	Bacteria	G-	Brucella	²¼Â³ÊÏ¾úÊô	12	5	0.123	87	-	0	0	Unidentified	Brucella	²¼Â³ÊÏ¾úÊô	12	5	0	5/11-5(100)-1	-	0	0	-	-	-	-	-	D	Y	11.111%|1.800|2.000|1.000	2.278	1.1	3.789	8.434%|1.857|4.000|1.000
MAX92387-1DL-U20	Bacteria	G-	Brucella	²¼Â³ÊÏ¾úÊô	12	5	0.123	87	-	0	0	Unidentified	Brucella anthropi	-	9	4	0.123	2/11-4(100)-1	-	0	0	98.61	7	0.0156%(765/4901165)	1.086	-	-	N	-	-	0	-	-
MAX92387-1DL-U20	Bacteria	G+	Rhodococcus	ºìÇò¾úÊô	11	4	0.113	88	Rhodococcus erythropolis group	9	4	Pathogen	Rhodococcus erythropolis	ºì´®ºìÇò¾ú	9	4	0.113	1/11-4(100)-1	-	0	0	99.13	9	0.0092%(635/6895538)	1	-	A	N	53.333%|1046.958|2578.000|6.000	0.003	0	-	53.012%|863.136|8115.000|4.000
MAX92387-1DL-U20	Bacteria	G+	Macrococcus	-	11	4	0.113	89	-	0	0	Pathogen	Macrococcus caseolyticus	½âÀÒµ°°×¾Þ´óÇò¾ú	11	4	0.113	1/11-4(100)-1	-	0	0	99	9	0.0337%(747/2219737)	1.082	-	-	N	-	-	0	-	-
MAX92387-1DL-U20	Bacteria	G-	Limnohabitans	-	11	4	0.113	90	-	0	0	Unidentified	Limnohabitans planktonicus	-	11	4	0.113	2/11-7(57.1)-2	-	0	0	97.12	8	0.0208%(1013/4873611)	1.075	-	C	N	53.333%|9.167|21.000|4.000	0.41	0	-	28.916%|19.542|119.000|2.000
MAX92387-1DL-U20	Bacteria	G-	Empedobacter	ÎÈ¸Ë¾úÊô	11	4	0.113	91	-	0	0	Pathogen	Empedobacter falsenii	ÎÈ¸Ë¾ú*	10	4	0.113	2/11-4(100)-1	-	0	0	99	8	0.018%(676/3759256)	1.112	-	D	N	4.444%|4.000|4.000|4.000	0.854	0	-	12.048%|12.700|21.000|5.000
MAX92387-1DL-U20	Bacteria	G-	Aureimonas	-	11	4	0.113	92	-	0	0	Pathogen	Aureimonas altamirensis	-	11	4	0.113	2/11-4(100)-1	-	0	0	97.31	10	0.0196%(822/4190965)	1.092	-	D	N	2.222%|3.000|3.000|3.000	1.253	0	-	3.614%|11.000|15.000|3.000
MAX92387-1DL-U20	Bacteria	G-	Tepidiphilus	-	10	4	0.102	93	-	0	0	Unidentified	Tepidiphilus thermophilus	-	6	3	0.068	2/11-3(100)-1	-	0	0	97.76	6	0.0225%(509/2259819)	1	-	D	N	8.889%|4.750|7.000|3.000	0.432	0	-	24.096%|24.650|153.000|2.000
MAX92387-1DL-U20	Bacteria	G-	Tepidiphilus	-	10	4	0.102	93	-	0	0	Unidentified	Tepidiphilus margaritifer	-	3	2	0.035	1/11-2(100)-1	-	0	0	97.47	3	0.0129%(287/2220236)	1	-	-	N	-	-	0	-	-
MAX92387-1DL-U20	Bacteria	G+	Gemmiger	Ñ¿Ö³¾úÊô	10	4	0.102	94	-	0	0	Unidentified	Gemmiger formicilis	¼ªÃ×¾ú*	10	4	0.102	4/11-32956(0)-4	-	0	0	97.1	9	0.0216%(651/3011614)	1	-	-	N	-	-	0	-	4.819%|4.750|6.000|2.000
MAX92387-1DL-U20	Bacteria	G+	Finegoldia	·Ò¸ê¶ûµÂ¾úÊô	10	4	0.102	95	-	0	0	Pathogen	Finegoldia magna	´ó·Ò¸ê¶ûµÂ¾ú	10	4	0.102	4/11-76(5.3)-4	-	0	0	97.95	9	0.0226%(456/2021781)	1	-	D	N	4.444%|2.500|3.000|2.000	1.367	0	-	19.277%|32.625|182.000|3.000
MAX92387-1DL-U20	Bacteria	G+	Faecalibacterium	-	10	4	0.102	96	-	0	0	Unidentified	Faecalibacterium prausnitzii	ÈáÄÛËó¾ú	10	4	0.102	5/11-211602(0)-4	-	0	0	97.49	5	0.0097%(276/2833887)	1	-	D	N	2.222%|5.000|5.000|5.000	0.684	0	-	6.024%|9.000|19.000|3.000
MAX92387-1DL-U20	Bacteria	G-	Azospirillum	¹ÌµªÂÝ¾úÊô	10	4	0.102	97	-	0	0	Unidentified	Azospirillum brasilense	°ÍÎ÷¹ÌµªÂÝ¾ú	7	3	0.071	1/11-3(100)-1	-	0	0	96.16	5	0.0031%(218/7030811)	1	-	-	N	-	-	0	-	-
MAX92387-1DL-U20	Bacteria	G-	Azospirillum	¹ÌµªÂÝ¾úÊô	10	4	0.102	97	-	0	0	Unidentified	Azospirillum thiophilum	¹ÌµªÂÝ¾ú*	3	2	0.032	2/11-5(40)-2	-	0	0	96.5	3	0.003%(206/6776313)	1	-	D	N	6.667%|4.333|6.000|3.000	0.237	0	-	15.663%|7.000|23.000|2.000
MAX92387-1DL-U20	Bacteria	G-	Yersinia	Ò®¶ûÉ­ÊÏ¾ú	9	4	0.092	98	-	0	0	Pathogen	Yersinia intermedia	ÖÐ¼äÒ®¶ûÉ­¾ú	6	3	0.092	1/11-3(100)-1	-	0	0	98.38	6	0.0093%(461/4957606)	1	-	-	N	-	-	0	-	3.614%|4.000|4.000|4.000
MAX92387-1DL-U20	Bacteria	G-	Thauera	Ë÷ÊÏ¾úÊô	9	4	0.092	99	-	0	0	Unidentified	Thauera humireducens	-	5	2	0.092	1/11-2(100)-1	-	0	0	96.61	5	0.0126%(527/4171754)	1	-	-	N	-	-	0	-	3.614%|3.333|4.000|2.000
MAX92387-1DL-U20	Bacteria	G-	Porphyromonas	ß²ßøµ¥°û¾ú	9	4	0.092	100	-	0	0	Microbiome(Airway)	Porphyromonas gingivalis	ÑÀö¸ß²ßøµ¥°û¾ú	3	2	0.092	1/11-2(100)-1	-	0	0	98.58	3	0.0091%(214/2354886)	1	-	-	N	-	-	0	-	4.819%|5.250|7.000|4.000
MAX92387-1DL-U20	Bacteria	G+	Planococcus	¶¯ÐÔÇò¾úÊô	9	4	0.092	101	-	0	0	Unidentified	Planococcus rifietoensis	-	9	4	0.092	1/11-4(100)-1	-	0	0	98.95	9	0.0186%(652/3505011)	1	-	D	N	2.222%|4.000|4.000|4.000	0.769	0	-	3.614%|12.333|13.000|12.000
MAX92387-1DL-U20	Bacteria	G+	Nocardioides	ÀàÅµ¿¨¾ú	9	4	0.092	102	-	0	0	Unidentified	Nocardioides alpinus	ÀàÅµ¿¨¾ú*	4	2	0.092	1/11-2(100)-1	-	0	0	95.2	4	0.0057%(260/4596761)	1	-	-	N	-	-	0	-	7.229%|5.667|8.000|3.000
MAX92387-1DL-U20	Bacteria	G+	Leuconostoc	Ã÷´®Öé¾ú	9	4	0.092	103	-	0	0	Pathogen	Leuconostoc citreum	ÄûÃÊÃ÷´®Öé¾ú	5	2	0.05	2/11-3(66.7)-2	-	0	0	99.6	5	0.0206%(380/1844954)	1	-	-	N	-	-	0	-	-
MAX92387-1DL-U20	Bacteria	G+	Leuconostoc	Ã÷´®Öé¾ú	9	4	0.092	103	-	0	0	Pathogen	Leuconostoc lactis	ÈéÃ÷´®Öé¾ú	4	2	0.042	2/11-6(33.3)-2	-	0	0	97.16	4	0.015%(261/1741511)	1	-	-	N	-	-	0	-	2.410%|7.000|7.000|7.000
MAX92387-1DL-U20	Bacteria	G+	Exiguobacterium	Î¢Ð¡¸Ë¾úÊô	9	4	0.092	104	-	0	0	Unidentified	Exiguobacterium sp. MH3	Î¢Ð¡¸Ë¾ú*	4	2	0.045	2/11-4(50)-2	-	0	0	97.83	4	0.0085%(270/3164195)	1	-	-	N	-	-	0	-	2.410%|5.500|7.000|4.000
MAX92387-1DL-U20	Bacteria	G+	Exiguobacterium	Î¢Ð¡¸Ë¾úÊô	9	4	0.092	104	-	0	0	Unidentified	Exiguobacterium sp. AT1b	Î¢Ð¡¸Ë¾ú*	4	2	0.047	1/11-2(100)-1	-	0	0	98.54	4	0.0096%(287/2999895)	1	-	-	N	-	-	0	-	7.229%|11.167|17.000|5.000
MAX92387-1DL-U20	Bacteria	G-	Dyella	-	9	4	0.092	105	-	0	0	Unidentified	Dyella jiangningensis	-	8	3	0.092	1/11-3(100)-1	-	0	0	97	5	0.0088%(450/5106261)	1	-	A	N	62.222%|119.250|254.000|6.000	0.023	0	-	37.349%|153.387|1065.000|9.000
MAX92387-1DL-U20	Bacteria	G-	Runella	¹Å×Ö×´¾úÊô	8	3	0.082	106	-	0	0	Unidentified	Runella zeae	-	7	3	0.082	2/11-4(75)-2	-	0	0	98.56	6	0.0058%(438/7600634)	1.142	-	D	N	6.667%|4.667|6.000|3.000	0.513	0	-	8.434%|10.286|25.000|3.000
MAX92387-1DL-U20	Bacteria	G-	Rugamonas	ÖåÎÆµ¥°û¾úÊô	8	3	0.082	107	-	0	0	Unidentified	Rugamonas rubra	ºìÉ«ÖåÎÆµ¥°û¾ú	8	3	0.082	3/11-4(75)-3	-	0	0	96.25	7	0.0063%(432/6830503)	1.176	-	D	Y	6.667%|4.333|7.000|3.000	0.631	3.2	0.842	3.614%|4.667|8.000|3.000
MAX92387-1DL-U20	Bacteria	G-	Psychrobacter	ÊÈÀä¸Ë¾úÊô	8	3	0.082	108	-	0	0	Pathogen	Psychrobacter cryohalolentis	ÊÈÀä¸Ë¾ú*	3	2	0.082	1/11-2(100)-1	-	0	0	97.68	3	0.0096%(298/3101097)	1	-	-	N	-	-	0	-	3.614%|5.333|6.000|4.000
MAX92387-1DL-U20	Bacteria	G-	Pandoraea	-	8	3	0.082	109	-	0	0	Unidentified	Pandoraea norimbergensis	Å¦Â×±¤ÅË¶àÀ­¾ú	7	3	0.082	1/11-3(100)-1	-	0	0	96.44	7	0.0089%(548/6167370)	1	-	B	N	2.222%|12.000|12.000|12.000	0.199	0	-	4.819%|6.500|10.000|3.000
MAX92387-1DL-U20	Bacteria	G+	Unclassified_Lachnospiraceae	-	7	3	0.072	110	-	0	0	Unidentified	Eubacterium rectale	Ö±³¦Õæ¸Ë¾ú	7	3	0.072	4/11-122609(0)-3	-	0	0	98.49	6	0.0118%(408/3449685)	1.15	-	D	N	6.667%|3.667|5.000|3.000	0.652	0	-	7.229%|8.333|13.000|4.000
MAX92387-1DL-U20	Bacteria	G+	Roseburia	-	7	3	0.072	111	-	0	0	Unidentified	Roseburia faecis	-	6	3	0.072	3/11-174(1.7)-3	-	0	0	98.97	6	0.0115%(411/3567468)	1	-	-	N	-	-	0	-	-
MAX92387-1DL-U20	Bacteria	G-	Reyranella	-	7	3	0.072	112	-	0	0	Unidentified	Reyranella massiliensis	-	7	3	0.072	3/11-5(60)-2	-	0	0	95.91	7	0.0097%(564/5792259)	1.067	-	D	N	15.556%|5.429|8.000|4.000	0.441	0	-	20.482%|7.824|23.000|3.000
MAX92387-1DL-U20	Bacteria	G-	Aquincola	-	7	3	0.072	113	-	0	0	Unidentified	Aquincola tertiaricarbonis	Ë®¾Ó¾ú*	7	3	0.072	1/11-3(100)-1	-	0	0	96.03	7	0.0126%(798/6315306)	1	-	D	N	15.556%|4.429|9.000|3.000	0.54	0	-	13.253%|8.545|24.000|2.000
MAX92387-1DL-U20	Bacteria	G+	Anaerococcus	ÑáÑõÇò¾úÊô	7	3	0.072	114	-	0	0	Unidentified	Anaerococcus senegalensis	ÑáÑõÇò¾ú*	4	2	0.072	2/11-6(33.3)-2	-	0	0	98.12	4	0.0212%(380/1792884)	1	-	-	N	-	-	0	-	4.819%|6.000|7.000|4.000
MAX92387-1DL-U20	Bacteria	G+	Weissella	ÎºË¹ÊÏ¾ú	6	3	0.061	115	-	0	0	Pathogen	Weissella confusa	»ìÏýÎºË¹¾ú	6	3	0.061	2/11-3(100)-1	-	0	0	98.84	6	0.0193%(427/2216758)	1	-	-	N	-	-	0	-	6.024%|9.800|33.000|2.000
MAX92387-1DL-U20	Bacteria	G-	Veillonella	Î¤ÈÙÇò¾úÊô	6	3	0.061	116	-	0	0	Microbiome(Airway)	Veillonella parvula	Ð¡Î¤ÈÙÇò¾ú	4	2	0.061	4/11-441(0.5)-4	-	0	0	98.5	4	0.0071%(152/2132142)	1	-	D	N	15.556%|5.429|10.000|3.000	0.252	0	-	16.867%|6.357|18.000|3.000
MAX92387-1DL-U20	Bacteria	G-	Rhizobacter	¸ùÁö¸Ë¾úÊô	6	3	0.061	117	-	0	0	Unidentified	Rhizobacter gummiphilus	-	6	3	0.061	1/11-3(100)-1	-	0	0	95.98	6	0.0111%(707/6398100)	1	-	D	N	15.556%|3.857|7.000|3.000	0.532	0	-	10.843%|8.889|21.000|2.000
MAX92387-1DL-U20	Bacteria	G+	Peptoniphilus	ÊÈëË¾ú	6	3	0.061	118	-	0	0	Pathogen	Peptoniphilus rhinitidis	ÊÈëË¾ú*	3	2	0.061	2/11-6(33.3)-2	-	0	0	97.54	3	0.0121%(228/1881849)	1	-	D	N	6.667%|4.667|5.000|4.000	0.22	0	-	16.867%|14.000|30.000|2.000
MAX92387-1DL-U20	Bacteria	G-	Nitrobacter	Ïõ»¯¸Ë¾úÊô	6	3	0.061	119	-	0	0	Unidentified	Nitrobacter hamburgensis	ººÊÏÏõ»¯Ï¸¾ú	6	3	0.061	1/11-3(100)-1	-	0	0	96.33	6	0.0084%(422/5011522)	1	-	-	N	-	-	0	-	1.205%|6.000|6.000|6.000
MAX92387-1DL-U20	Bacteria	G+	Leifsonia	-	6	3	0.061	120	-	0	0	Pathogen	Leifsonia aquatica	Ë®ÉúÀû·òÉ­¾ú	3	2	0.061	2/11-4(50)-2	-	0	0	97.01	3	0.0086%(362/4226099)	1	-	-	N	-	-	0	-	-
MAX92387-1DL-U20	Bacteria	G-	Leclercia	ÀÕ¿ËÊÏ¾úÊô	6	3	0.061	121	-	0	0	Pathogen	Leclercia adecarboxylata	·ÇÍÑôÈÀÕ¿Ë¾ú	6	3	0.061	1/11-3(100)-1	-	0	0	98.03	3	0.0047%(228/4803917)	1	-	-	N	-	-	0	-	1.205%|14.000|14.000|14.000
MAX92387-1DL-U20	Bacteria	G+	Haematomicrobium	-	6	3	0.061	122	-	0	0	Unidentified	Haematomicrobium sanguinis	-	6	3	0.061	1/11-3(100)-1	-	0	0	99.52	6	0.0148%(434/2925008)	1	-	-	N	-	-	0	-	3.614%|6.667|8.000|4.000
MAX92387-1DL-U20	Bacteria	G-	Haematobacter	-	6	3	0.061	123	-	0	0	Unidentified	Haematobacter massiliensis	ÂíÈüÑªÒº¸Ë¾ú	4	2	0.061	2/11-3(66.7)-2	-	0	0	98.06	4	0.0098%(414/4232912)	1	-	B	N	8.889%|21.250|22.000|21.000	0.064	0	-	12.048%|20.400|50.000|2.000
MAX92387-1DL-U20	Bacteria	G-	Cytophaga	ÏËÎ¬Õ³Ï¸¾úÊô	6	3	0.061	124	-	0	0	Unidentified	Cytophaga aurantiaca	³È»ÆÏËÎ¬Õ³Ï¸¾ú	3	2	0.061	2/11-2(100)-1	-	0	0	97.29	3	0.0064%(285/4425125)	1	-	-	N	-	-	0	-	3.614%|5.000|6.000|4.000
MAX92387-1DL-U20	Bacteria	G+	Cnuibacter	-	6	3	0.061	125	-	0	0	Unidentified	Cnuibacter physcomitrellae	-	6	3	0.061	3/11-3(100)-1	-	0	0	96.59	5	0.0091%(398/4351649)	1	-	D	N	4.444%|3.500|4.000|3.000	0.586	0	-	7.229%|6.667|13.000|3.000
MAX92387-1DL-U20	Bacteria	G-	Alicycliphilus	-	6	3	0.061	126	-	0	0	Unidentified	Alicycliphilus denitrificans	ÍÑµªÊÈÖ¬»·Îï¾ú	6	3	0.061	2/11-3(100)-1	-	0	0	96.9	5	0.015%(715/4770033)	1	-	B	N	20.000%|64.667|250.000|3.000	0.032	0	-	20.482%|145.647|1256.000|2.000
MAX92387-1DL-U20	Bacteria	G-	Akkermansia	-	6	3	0.061	127	-	0	0	Unidentified	Akkermansia muciniphila	ÊÈÕ³µ°°×°¬¿ËÂü¾ú	6	3	0.061	2/11-182(1.6)-2	-	0	0	96.62	4	0.0065%(179/2737357)	1.385	-	D	N	2.222%|2.000|2.000|2.000	1.025	0	-	6.024%|4.400|7.000|2.000
MAX92387-1DL-U20	Bacteria	G-	Polaromonas	-	5	2	0.051	128	-	0	0	Unidentified	Polaromonas naphthalenivorans	ÝÁ½µ½â¼«µ¥°û¾ú	5	2	0.051	3/11-3(66.7)-2	-	0	0	96.6	5	0.0098%(526/5366143)	1	-	D	N	13.333%|3.333|5.000|3.000	0.513	0	-	8.434%|4.571|10.000|2.000
MAX92387-1DL-U20	Bacteria	G-	Pedobacter	ÍÁµØ¸Ë¾úÊô	5	2	0.051	129	-	0	0	Unidentified	Pedobacter suwonensis	ÍÁµØ¸Ë¾ú*	4	2	0.051	1/11-2(100)-1	-	0	0	96.91	4	0.0059%(333/5689882)	1.216	-	-	N	-	-	0	-	1.205%|3.000|3.000|3.000
MAX92387-1DL-U20	Bacteria	G-	Ottowia	-	5	2	0.051	130	-	0	0	Unidentified	Ottowia thiooxydans	-	5	2	0.051	2/11-3(66.7)-2	-	0	0	97.28	3	0.009%(633/7048723)	1	-	-	N	-	-	0	-	1.205%|2.000|2.000|2.000
MAX92387-1DL-U20	Bacteria	G-	Noviherbaspirillum	-	5	2	0.051	131	-	0	0	Unidentified	Noviherbaspirillum humi	-	3	2	0.051	1/11-2(100)-1	-	0	0	96.59	3	0.005%(271/5381115)	1	-	D	N	8.889%|3.000|3.000|3.000	0.342	0	-	10.843%|6.556|23.000|2.000
MAX92387-1DL-U20	Bacteria	G-	Methylophilus	ÊÈ¼×»ù¾úÊô	5	2	0.051	132	-	0	0	Unidentified	Methylophilus methylotrophus	Ê³¼×»ùÊÈ¼×»ù¾ú	4	2	0.051	1/11-2(100)-1	-	0	0	97.37	4	0.0141%(403/2860219)	1	-	-	N	-	-	0	-	4.819%|9.250|12.000|3.000
MAX92387-1DL-U20	Bacteria	G-	Leptothrix	ÏËÃ«¾úÊô	5	2	0.051	133	-	0	0	Unidentified	Leptothrix cholodnii	¿ËÂåµÂÏËÃ«¾ú	5	2	0.051	1/11-2(100)-1	-	0	0	95.81	4	0.0096%(469/4909403)	1.239	-	D	N	11.111%|5.200|6.000|3.000	0.329	0	-	3.614%|2.667|4.000|2.000
MAX92387-1DL-U20	Bacteria	G-	Hylemonella	-	5	2	0.051	134	-	0	0	Unidentified	Hylemonella gracilis	-	5	2	0.051	1/11-2(100)-1	-	0	0	96.85	3	0.011%(421/3821615)	1	-	D	N	2.222%|3.000|3.000|3.000	0.57	0	-	4.819%|9.750|12.000|5.000
MAX92387-1DL-U20	Bacteria	G-	Duganella	-	5	2	0.051	135	-	0	0	Unidentified	Duganella sacchari	¶Å¸Ë¾ú*	5	2	0.051	1/11-2(100)-1	-	0	0	95.97	5	0.006%(401/6675676)	1	-	C	N	42.222%|6.789|14.000|3.000	0.252	0	-	24.096%|12.150|60.000|4.000
MAX92387-1DL-U20	Bacteria	G-	Azohydromonas	-	5	2	0.051	136	-	0	0	Unidentified	Azohydromonas australica	-	3	2	0.051	1/11-2(100)-1	-	0	0	96.67	3	0.0069%(605/8786776)	1	-	-	N	-	-	0	-	8.434%|3.714|7.000|2.000
MAX92387-1DL-U20	Bacteria	G+	Thermicanus	-	4	2	0.041	137	-	0	0	Unidentified	Thermicanus aegyptius	-	4	2	0.041	1/11-2(100)-1	-	0	0	96.8	4	0.0083%(304/3657623)	1	-	D	N	4.444%|5.000|5.000|5.000	0.273	0	-	7.229%|17.667|60.000|3.000
MAX92387-1DL-U20	Bacteria	G+	Tessaracoccus	-	4	2	0.041	138	-	0	0	Unidentified	Tessaracoccus flavescens	±ä»ÆËÄºÏÇò¾ú	3	2	0.041	1/11-2(100)-1	-	0	0	97.27	3	0.0061%(221/3650768)	1	-	-	N	-	-	0	-	-
MAX92387-1DL-U20	Bacteria	G-	Tepidimonas	-	4	2	0.041	139	-	0	0	Unidentified	Tepidimonas taiwanensis	-	4	2	0.041	1/11-2(100)-1	-	0	0	96.8	4	0.0144%(420/2924885)	1	-	D	N	24.444%|4.182|6.000|3.000	0.327	0	-	19.277%|5.938|19.000|2.000
MAX92387-1DL-U20	Bacteria	G-	Sediminibacterium	-	4	2	0.041	140	-	0	0	Unidentified	Sediminibacterium ginsengisoli	-	4	2	0.041	1/11-2(100)-1	-	0	0	97.34	3	0.0081%(330/4089980)	1	-	-	N	-	-	0	-	-
MAX92387-1DL-U20	Bacteria	G-	Raoultella	À­ÎÚ¶û¾úÊô	4	2	0.041	141	-	0	0	Pathogen	Raoultella terrigena	ÍÁÉúÀ­ÎÚ¶û¾ú	3	2	0.041	1/11-2(100)-1	-	0	0	98.78	3	0.0051%(285/5598454)	1	-	-	N	-	-	0	-	3.614%|3.333|4.000|2.000
MAX92387-1DL-U20	Bacteria	G+	Nocardia	Åµ¿¨ÊÏ¾ú	4	2	0.041	142	-	0	0	Pathogen(CCRR)	Nocardia farcinica	Æ¤¾ÒÅµ¿¨¾ú	1	1	0.021	1/11-1(100)-1	-	0	0	97.11	1	0.0012%(76/6429634)	1	-	D	N	4.444%|1.500|2.000|1.000	0.228	0	-	6.024%|1.600|2.000|1.000
MAX92387-1DL-U20	Bacteria	G+	Nocardia	Åµ¿¨ÊÏ¾ú	4	2	0.041	142	-	0	0	Pathogen(CCRR)	Nocardia asteroides	ÐÇÐÎÅµ¿¨¾ú	1	1	0.02	1/11-1(100)-1	-	0	0	99.28	1	0.0011%(76/6983363)	1	-	D	N	2.222%|2.000|2.000|2.000	0.171	0	-	4.819%|1.750|2.000|1.000
MAX92387-1DL-U20	Bacteria	G-	Mitsuaria	-	4	2	0.041	143	-	0	0	Unidentified	Mitsuaria chitosanitabida	-	4	2	0.041	2/11-3(66.7)-2	-	0	0	96.19	4	0.0073%(426/5819413)	1.178	-	D	N	22.222%|5.700|9.000|3.000	0.24	0	-	18.072%|7.533|26.000|2.000
MAX92387-1DL-U20	Bacteria	G-	Methylibium	-	4	2	0.041	144	-	0	0	Unidentified	Methylibium petroleiphilum	-	4	2	0.041	2/11-2(100)-1	-	0	0	96.34	4	0.0169%(785/4643639)	1	-	D	N	13.333%|7.333|10.000|3.000	0.186	0	-	16.867%|11.071|46.000|2.000
MAX92387-1DL-U20	Bacteria	G-	Laribacter	º£Å¸ÐÎ¾ú	4	2	0.041	145	-	0	0	Pathogen	Laribacter hongkongensis	Ïã¸Ûº£Å¸¸Ë¾ú	4	2	0.041	1/11-2(100)-1	-	0	0	97.55	3	0.0105%(360/3424272)	1	-	-	N	-	-	0	-	2.410%|23.000|29.000|17.000
MAX92387-1DL-U20	Bacteria	G-	Janthinobacterium	×ÏÉ«¸Ë¾úÊô	4	2	0.041	146	-	0	0	Unidentified	Janthinobacterium agaricidamnosum	-	4	2	0.041	3/11-13(15.4)-3	-	0	0	97.4	4	0.005%(316/6357735)	1.174	-	D	N	17.778%|6.500|9.000|4.000	0.21	0	-	21.687%|8.778|26.000|3.000
MAX92387-1DL-U20	Bacteria	G-	Dechloromonas	-	4	2	0.041	147	-	0	0	Unidentified	Dechloromonas aromatica	·¼·½ÒÓÍÑÂÈµ¥°û¾ú	3	2	0.041	2/11-2(100)-1	-	0	0	98	3	0.0071%(319/4501104)	1	-	D	N	2.222%|3.000|3.000|3.000	0.342	0	-	4.819%|5.250|6.000|4.000
MAX92387-1DL-U20	Bacteria	G+	Collinsella	¿ÂÁÖË¹¾úÊô	4	2	0.041	148	-	0	0	Pathogen	Collinsella aerofaciens	²úÆø¿ÂÁÖË¹¾ú	4	2	0.041	5/11-42363(0)-5	-	0	0	97.85	3	0.0095%(219/2299167)	1	-	-	N	-	-	0	-	6.024%|7.600|12.000|4.000
MAX92387-1DL-U20	Bacteria	G-	Unclassified_Burkholderiales	-	3	2	0.031	149	-	0	0	Unidentified	Polyangium brachysporum	-	3	2	0.031	2/11-3(66.7)-2	-	0	0	96.42	3	0.0032%(207/6476147)	1	-	D	N	6.667%|5.000|7.000|3.000	0.205	0	-	10.843%|5.000|13.000|2.000
MAX92387-1DL-U20	Bacteria	G+	Solirubrobacter	-	3	2	0.031	150	-	0	0	Unidentified	Solirubrobacter soli	-	3	2	0.031	1/11-2(100)-1	-	0	0	96.24	3	0.0019%(174/9313965)	1	-	-	N	-	-	0	-	-
MAX92387-1DL-U20	Bacteria	G+	Nocardiopsis	ÄâÅµ¿¨¾úÊô	3	2	0.031	151	-	0	0	Pathogen	Nocardiopsis dassonvillei	´ïËÉÍþ¶ûÄâÅµ¿¨¾ú	3	2	0.031	1/11-2(100)-1	-	0	0	97.04	3	0.0031%(203/6641645)	1	-	-	N	-	-	0	-	1.205%|42.000|42.000|42.000
MAX92387-1DL-U20	Bacteria	G-	Nevskia	ÄùÍßºÓ¾úÊô	3	2	0.031	152	-	0	0	Unidentified	Nevskia soli	-	3	2	0.031	1/11-2(100)-1	-	0	0	96.41	3	0.0039%(223/5780610)	1	-	-	N	-	-	0	-	1.205%|2.000|2.000|2.000
MAX92387-1DL-U20	Bacteria	G-	Legionella	¾üÍÅ¾úÊô	3	2	0.031	153	-	0	0	Pathogen(CCRR)	Legionella worsleiensis	ÎÖË¹Àû¾üÍÅ¾ú	1	1	0.011	1/11-1(100)-1	-	0	0	99.33	1	0.0024%(76/3161811)	1	-	D	N	4.444%|1.000|1.000|1.000	0.342	0	-	2.410%|2.000|2.000|2.000
MAX92387-1DL-U20	Bacteria	G-	Legionella	¾üÍÅ¾úÊô	3	2	0.031	153	-	0	0	Pathogen(CCRR)	Legionella nautarum	Ë®ÊÖ¾üÍÅ¾ú	1	1	0.01	1/11-1(100)-1	-	0	0	99.33	1	0.0021%(76/3647873)	1	-	-	N	-	-	0	-	1.205%|2.000|2.000|2.000
MAX92387-1DL-U20	Bacteria	G-	Legionella	¾üÍÅ¾úÊô	3	2	0.031	153	-	0	0	Pathogen(CCRR)	Legionella feeleii	·ÆÀû¾üÍÅ¾ú	1	1	0.01	1/11-1(100)-1	-	0	0	97.35	1	0.0022%(76/3531435)	1	-	D	N	2.222%|2.000|2.000|2.000	0.171	0	-	-
MAX92387-1DL-U20	Bacteria	G-	Lautropia	ÀÍÌØÂÞÆÕ¶¯¾úÊô	3	2	0.031	154	-	0	0	Microbiome(Airway)	Lautropia mirabilis	ÆæÒìÀÍÌØÂÞÆÕ¾ú	3	2	0.031	6/11-13(15.4)-6	-	0	0	98.47	3	0.0111%(351/3172010)	1	-	D	N	4.444%|3.000|3.000|3.000	0.342	0	-	8.434%|12.143|35.000|3.000
MAX92387-1DL-U20	Bacteria	G-	Lacunisphaera	-	3	2	0.031	155	-	0	0	Unidentified	Lacunisphaera limnophila	-	3	2	0.031	1/11-2(100)-1	-	0	0	97.24	3	0.0048%(203/4199284)	1	-	-	N	-	-	0	-	3.614%|3.000|4.000|2.000
MAX92387-1DL-U20	Bacteria	G-	Ideonella	°¬µÂ°º¾úÊô	3	2	0.031	156	-	0	0	Unidentified	Ideonella sakaiensis	-	3	2	0.031	5/11-5(40)-5	-	0	0	96.99	3	0.0156%(957/6121457)	1	-	D	Y	17.778%|3.500|4.000|3.000	0.293	3.2	0.316	21.687%|5.500|21.000|2.000
MAX92387-1DL-U20	Bacteria	G-	Hydrogenophaga	ÊÉÇâ¾úÊô	3	2	0.031	157	-	0	0	Unidentified	Hydrogenophaga taeniospiralis	ÂÝÎÆÇâÊÉ°û¾ú	3	2	0.031	2/11-5(40)-2	-	0	0	96.37	3	0.0103%(545/5275331)	1	-	D	N	2.222%|5.000|5.000|5.000	0.205	0	-	1.205%|2.000|2.000|2.000
MAX92387-1DL-U20	Bacteria	G-	Flectobacillus	Íä¸Ë¾úÊô	3	2	0.031	158	-	0	0	Unidentified	Flectobacillus major	Íä¸Ë¾ú*	3	2	0.031	1/11-2(100)-1	-	0	0	98.4	3	0.0044%(276/6221030)	1	-	-	N	-	-	0	-	-
MAX92387-1DL-U20	Bacteria	G+	Coprococcus	·àÇò¾úÊô	3	2	0.031	159	-	0	0	Unidentified	Coprococcus eutactus	·àÇò¾ú*	3	2	0.031	2/11-451(0.4)-2	-	0	0	99.56	3	0.0073%(224/3088292)	1	-	-	N	-	-	0	-	-
MAX92387-1DL-U20	Bacteria	G+	Chroococcidiopsis	ÄâÉ«ÇòÀ¶Ï¸¾úÊô	3	2	0.031	160	-	0	0	Unidentified	Chroococcidiopsis thermalis	É«ÇòÔå*	3	2	0.031	1/11-2(100)-1	-	0	0	97.56	3	0.0033%(223/6689401)	1	-	-	N	-	-	0	-	4.819%|49.750|90.000|6.000
MAX92387-1DL-U20	Bacteria	G-	Azospira	-	3	2	0.031	161	-	0	0	Unidentified	Azospira oryzae	Ë®µ¾¹ÌµªÂÝ¾ú	3	2	0.031	2/11-74(2.7)-2	-	0	0	97.16	3	0.0103%(356/3450622)	1	-	-	Y	-	-	73.6	0.014	-
MAX92387-1DL-U20	Bacteria	G-	Acidobacterium	Ëá¸Ë¾úÊô	3	2	0.031	162	-	0	0	Unidentified	Acidobacterium ailaaui	Ëá¸Ë¾ú*	3	2	0.031	1/11-2(100)-1	-	0	0	100	3	0.0062%(228/3686523)	1	-	-	N	-	-	0	-	-
MAX92387-1DL-U20	Bacteria	G-	Escherichia	°£Ï£ÊÏ¾úÊô	1	1	0.01	163	-	0	0	Pathogen(CCRR)	Escherichia coli	´ó³¦°£Ï£¾ú	1	1	0.01	6/11-7499(0)-5	-	0	0	96.63	1	0.0014%(73/5034834)	1	-	D	N	6.667%|1.667|2.000|1.000	0.205	0	-	10.843%|1.556|2.000|1.000
MAX92387-1DL-U20	Fungi	fun	Alternaria	Á´¸ñæßÊô	139	48	28.601	1	Alternaria alternata complex	26	9	Pathogen	Alternaria alternata	»¥¸ôÁ´¸ñæß¾ú	26	9	23.195	2/11-9(100)-1	-	0	0	98.5	23	0.0209%(7169/34280341)	1.009	-	D	N	8.889%|2.000|3.000|1.000	4.443	0	-	4.819%|1.500|3.000|1.000
MAX92387-1DL-U20	Fungi	fun	Alternaria	Á´¸ñæßÊô	139	48	28.601	1	Alternaria sect. Alternaria	6	3	Pathogen	Alternaria arborescens	ÇÇÄ¾Á´¸ñæß	6	3	5.406	2/11-3(100)-1	-	0	0	97.23	5	0.0081%(2760/33943449)	1.027	-	D	N	20.000%|5.444|16.000|1.000	0.377	0	-	21.687%|2.944|9.000|1.000
MAX92387-1DL-U20	Fungi	fun	Malassezia	ÂíÀ­É«¾úÊô	120	42	24.691	2	-	0	0	Microbiome(Skin)	Malassezia restricta	ÏÞÖÆÐÔÂíÀ­É«¾ú	99	34	24.691	8/11-70(48.6)-2	-	0	0	99.45	64	0.093%(6853/7369627)	1.031	-	A	Y	97.778%|31.614|104.000|3.000	1.07	18.4	1.839	72.289%|109.950|1477.000|1.000
MAX92387-1DL-U20	Fungi	fun	Aspergillus	ÇúÃ¹Êô	95	33	19.547	3	Aspergillus subgen. Nidulantes	44	16	Pathogen	Aspergillus sydowii	¾Û¶àÇúÃ¹	38	13	10.295	5/11-13(100)-1	-	0	0	98.93	29	0.0095%(3365/35409723)	1.042	-	C	N	53.333%|4.625|28.000|1.000	2.808	1.1	11.998	39.759%|6.455|43.000|1.000
MAX92387-1DL-U20	Fungi	fun	Aspergillus	ÇúÃ¹Êô	95	33	19.547	3	-	0	0	Pathogen	Aspergillus turcosus	-	18	7	5.338	4/11-9(77.8)-2	-	0	0	97.77	17	0.0057%(1836/32352653)	1	-	D	N	6.667%|2.000|2.000|2.000	3.076	1.1	5.683	-
MAX92387-1DL-U20	Fungi	fun	Aspergillus	ÇúÃ¹Êô	95	33	19.547	3	-	0	0	Pathogen	Aspergillus ruber	-	10	4	3.66	3/11-4(100)-1	-	0	0	98.63	8	0.0027%(696/26209327)	1.109	-	D	Y	17.778%|5.375|16.000|2.000	0.636	1.1	3.157	12.048%|41.300|250.000|1.000
MAX92387-1DL-U20	Fungi	fun	Aspergillus	ÇúÃ¹Êô	95	33	19.547	3	Aspergillus subgen. Circumdati	1	1	Pathogen(CCRR)	Aspergillus flavus	»ÆÇúÃ¹	1	1	0.254	1/11-1(100)-1	-	0	0	99.12	1	0.0002%(76/37749288)	1	-	D	N	8.889%|2.000|4.000|1.000	0.171	0	-	6.024%|2.600|3.000|2.000
MAX92387-1DL-U20	Fungi	fun	Lasiodiplodia	-	59	21	12.14	4	-	0	0	Unidentified	Lasiodiplodia theobromae	-	59	21	12.14	11/11-32(65.6)-3	-	0	0	96.97	1	0.0035%(1524/43663808)	7.381	-	-	Y	-	-	26	0.776	-
MAX92387-1DL-U20	Fungi	fun	Schizophyllum	-	13	5	2.675	5	-	0	0	Pathogen	Schizophyllum commune	ÁÑñÞ¾ú	13	5	2.675	4/11-5(100)-1	-	0	0	97.81	13	0.0023%(877/38482026)	1	-	D	N	2.222%|1.000|1.000|1.000	4.443	0	-	7.229%|1.667|2.000|1.000
MAX92387-1DL-U20	Fungi	fun	Chrysosporium	-	9	4	1.852	6	-	0	0	Pathogen	Chrysosporium queenslandicum	-	9	4	1.852	5/11-4(100)-1	-	0	0	96.52	8	0.0033%(1076/32335957)	1	-	C	Y	53.333%|2.333|6.000|1.000	1.318	1.1	2.842	34.940%|4.276|21.000|1.000
MAX92387-1DL-U20	Fungi	fun	Penicillium	ÇàÃ¹Êô	8	3	1.646	7	Penicillium chrysogenum species complex	4	2	Pathogen	Penicillium chrysogenum	²ú»ÆÇàÃ¹	4	2	1.034	1/11-2(100)-1	-	0	0	100	3	0.0011%(370/32525541)	1	-	C	N	26.667%|3.250|20.000|1.000	0.421	0	-	16.867%|4.143|39.000|1.000
MAX92387-1DL-U20	Fungi	fun	Penicillium	ÇàÃ¹Êô	8	3	1.646	7	-	0	0	Pathogen	Penicillium paneum	-	1	1	0.316	3/11-1(100)-1	-	0	0	97.35	1	0.0006%(151/26579303)	1	-	D	N	17.778%|2.125|3.000|2.000	0.161	0	-	8.434%|12.571|39.000|1.000
MAX92387-1DL-U20	Fungi	fun	Penicillium	ÇàÃ¹Êô	8	3	1.646	7	-	0	0	Pathogen	Penicillium coprophilum	-	1	1	0.296	1/11-1(100)-1	-	0	0	96.83	1	0.0002%(63/28358379)	1	-	-	N	-	-	0	-	-
MAX92387-1DL-U20	Fungi	fun	Metarhizium	ÂÌ½©¾úÊô	6	3	1.235	8	-	0	0	Pathogen	Metarhizium album	-	6	3	1.235	4/11-3(100)-1	-	0	0	98.69	3	0.0021%(627/30449065)	1	-	D	Y	17.778%|2.875|5.000|1.000	0.713	2.2	0.947	19.277%|2.688|11.000|1.000
MAX92387-1DL-U20	Fungi	fun	Candida	ÄîÖé¾úÊô	6	3	1.235	9	-	0	0	Microbiome(Airway/Skin)	Candida parapsilosis	½üÆ½»¬ÄîÖé¾ú	4	2	0.831	4/11-7(28.6)-2	-	0	0	99.78	2	0.0022%(290/13250034)	1.048	-	C	Y	44.444%|4.550|15.000|1.000	0.3	1.1	1.263	24.096%|5.550|15.000|1.000
MAX92387-1DL-U20	Fungi	fun	Candida	ÄîÖé¾úÊô	6	3	1.235	9	-	0	0	Unidentified	Candida metapsilosis	ËÆÆ½»¬ÄîÖé¾ú	2	1	0.404	1/11-1(100)-1	-	0	0	99.34	2	0.0011%(152/13617041)	1	-	-	N	-	-	0	-	3.614%|1.000|1.000|1.000
MAX92387-1DL-U20	Fungi	fun	Rhodotorula	ºì½ÍÄ¸Êô	4	2	0.823	10	-	0	0	Pathogen	Rhodotorula mucilaginosa	½ººì½ÍÄ¸	4	2	0.823	2/11-2(100)-1	-	0	0	98.06	4	0.0014%(279/20219822)	1	-	D	N	17.778%|2.000|3.000|1.000	0.684	0	-	20.482%|3.353|24.000|1.000
MAX92387-1DL-U20	Fungi	fun	Diaporthe	-	4	2	0.823	11	-	0	0	Pathogen	Diaporthe aspalathi	-	1	1	0.823	3/11-2(50)-2	-	0	0	99.34	1	0.0003%(141/55029878)	1	-	-	N	-	-	0	-	2.410%|13.000|13.000|13.000
MAX92387-1DL-U20	Fungi	fun	Debaryomyces	-	4	2	0.823	12	-	0	0	Pathogen	Debaryomyces hansenii	ººÊÏµÂ°ÍÀû½ÍÄ¸	3	2	0.823	3/11-2(100)-1	-	0	0	97.59	2	0.0019%(230/12181948)	1.278	-	D	N	11.111%|3.400|8.000|1.000	0.302	0	-	9.639%|1.625|4.000|1.000
MAX92387-1DL-U20	Fungi	fun	Wallemia	-	2	1	0.412	13	-	0	0	Pathogen	Wallemia mellicola	-	1	1	0.204	2/11-1(100)-1	-	0	0	99.34	1	0.0008%(76/9815586)	1	-	D	N	17.778%|2.000|3.000|1.000	0.171	0	-	16.867%|3.429|15.000|1.000
MAX92387-1DL-U20	Fungi	fun	Wallemia	-	2	1	0.412	13	-	0	0	Pathogen	Wallemia ichthyophaga	-	1	1	0.207	2/11-1(100)-1	-	0	0	97.26	1	0.0014%(140/9655632)	1	-	D	N	2.222%|1.000|1.000|1.000	0.342	0	-	4.819%|2.000|3.000|1.000
MAX92387-1DL-U20	Fungi	fun	Trichophyton	-	2	1	0.412	14	-	0	0	Unidentified	Trichophyton simii	-	2	1	0.412	2/11-1(100)-1	-	0	0	96.6	1	0.0006%(138/23426304)	1	-	-	N	-	-	0	-	-
MAX92387-1DL-U20	Fungi	fun	Trametes	-	2	1	0.412	15	-	0	0	Unidentified	Trametes versicolor	±äÉ«Ë¨¾ú	2	1	0.412	2/11-6(16.7)-2	-	0	0	97.59	2	0.0003%(149/44794008)	1	-	D	N	2.222%|3.000|3.000|3.000	0.228	0	-	4.819%|20.500|42.000|2.000
MAX92387-1DL-U20	Fungi	fun	Pyrenophora	-	2	1	0.412	16	-	0	0	Unidentified	Pyrenophora tritici-repentis	-	2	1	0.412	1/11-1(100)-1	-	0	0	96.91	2	0.0011%(425/40408077)	1	-	-	N	-	-	0	-	1.205%|1.000|1.000|1.000
MAX92387-1DL-U20	Fungi	fun	Phoma	-	2	1	0.412	17	-	0	0	Pathogen	Phoma herbarum	-	2	1	0.412	1/11-1(100)-1	-	0	0	97.25	1	0.0004%(149/39263577)	1	-	D	N	6.667%|2.000|2.000|2.000	0.342	0	-	9.639%|3.500|8.000|1.000
MAX92387-1DL-U20	Fungi	fun	Trichoderma	Ä¾Ã¹Êô	1	1	0.206	18	-	0	0	Pathogen	Trichoderma longibrachiatum	³¤¹£Ä¾Ã¹	1	1	0.206	1/11-1(100)-1	-	0	0	100	1	0.0002%(76/32238325)	1	-	D	N	8.889%|1.250|2.000|1.000	0.273	0	-	-
MAX92387-1DL-U20	Fungi	fun	Tilletiopsis	-	1	1	0.206	19	-	0	0	Unidentified	Tilletiopsis washingtonensis	-	1	1	0.206	2/11-1(100)-1	-	0	0	95.24	1	0.0003%(63/18761941)	1	-	-	N	-	-	0	-	1.205%|2.000|2.000|2.000
MAX92387-1DL-U20	Fungi	fun	Moesziomyces	-	1	1	0.206	20	-	0	0	Unidentified	Moesziomyces antarcticus	-	1	1	0.206	1/11-1(100)-1	-	0	0	97.37	1	0.0004%(76/18376790)	1	-	D	N	2.222%|2.000|2.000|2.000	0.171	0	-	4.819%|3.750|7.000|1.000
MAX92387-1DL-U20	Fungi	fun	Hortaea	-	1	1	0.206	21	-	0	0	Unidentified	Hortaea werneckii	-	1	1	0.206	1/11-1(100)-1	-	0	0	97.34	1	0.0002%(228/101752442)	1	-	-	N	-	-	0	-	-
MAX92387-1DL-U20	Fungi	fun	Exserohilum	-	1	1	0.206	22	-	0	0	Unidentified	Exserohilum turcicum	´ó°ßÍ»Æêæß¾ú	1	1	0.206	1/11-1(100)-1	-	0	0	96.81	1	0.0002%(89/43480261)	1.708	-	-	N	-	-	0	-	1.205%|1.000|1.000|1.000
MAX92387-1DL-U20	Fungi	fun	Exophiala	ÍâÆ¿Ã¹	1	1	0.206	23	-	0	0	Pathogen	Exophiala dermatitidis	Æ¤Ñ×ÍâÆ¿Ã¹	1	1	0.206	1/11-1(100)-1	-	0	0	97.1	1	0.0003%(76/26886780)	1	-	-	N	-	-	0	-	2.410%|1.500|2.000|1.000
MAX92387-1DL-U20	Fungi	fun	Cercospora	-	1	1	0.206	24	-	0	0	Unidentified	Cercospora beticola	-	1	1	0.206	1/11-1(100)-1	-	0	0	98.68	1	0.0004%(152/35234327)	1	-	D	N	4.444%|1.000|1.000|1.000	0.342	0	-	6.024%|4.000|16.000|1.000
MAX92387-1DL-U20	Fungi	fun	Bipolaris	Æ½ÆêÈäæßÊô	1	1	0.206	25	-	0	0	Unidentified	Bipolaris maydis	ÓñÃ×Ð¡°ß²¡¾ú	1	1	0.206	1/11-1(100)-1	-	0	0	97.04	1	0.0002%(76/32929167)	1	-	-	N	-	-	0	-	-
MAX92387-1DL-U20	Fungi	fun	Aureobasidium	-	1	1	0.206	26	-	0	0	Pathogen	Aureobasidium namibiae	¶Ì¹£Ã¹*	1	1	0.206	1/11-1(100)-1	-	0	0	98.28	1	0.0002%(58/25428601)	1	-	D	N	2.222%|1.000|1.000|1.000	0.342	0	-	-
MAX92387-1DL-U20	Parasite	par	Prototheca	-	11	4	100	1	-	0	0	Unidentified	Prototheca ciferrii	-	10	4	100	2/11-4(100)-1	-	0	0	97.56	6	0.0029%(756/26448487)	1	-	-	N	-	-	0	-	-
[truncated: 4 more columns]
